# Supplementary material for: Elevated genetic risk for multiple sclerosis emerged in steppe pastoralist populations
Source: Nature. 2024 Jan 10;625(7994):321–8. doi: 10.1038/s41586-023-06618-z (PMC10781639; doi:10.1038/s41586-023-06618-z)
Supplement: Supplementary file 4 — Supplementary Tables [file 41586_2023_6618_MOESM4_ESM.xlsx]

## Sheet: ST1
Metadata for 87 new Danish Medieval and post-Medieval samples
CGG	Museum ID	SampleType	N. libraries	Country	City	Site Name	Latitude	Longitude	Date	Autosomal depth	mtDNA depth	Sex assignment	Endogenous content (%)	mtDNA Haplogroup	Haplogroup probability	Y-chromosome Haplogroup (Major)	Y-chromosome Haplogroup (Minor)	ANGSD X contamination method 1	ANGSD X contamination method 2	ContaMix 5X dif 07 Map authentic (%)	ContaMix 5X dif 07 lower bound (%)	ContaMix 5X dif 07 upper bound (%)	C->T 1 (1)	C->T 2 (1)	G->A 1 (2)	G->A 2 (2)	flag
CGG100317	A1037/X1030	petrous bone	4	Denmark	Aalborg	Vor Frue Kirkegård	57.046	9.923	1536-1806	0.843965	77.6608	XX	10.71	H2a1b2	94.39	NA	NA	N/A	N/A	99.9	99	99.9	8.5	4.2	8.1	4	0
CGG100336	A1077/X1063	petrous bone	4	Denmark	Aalborg	Vor Frue Kirkegård	57.046	9.923	1536-1806	0.543894	26.9614	XY	9.92	T2b24	89.56	R1b1a	R1b1a1b1a1a2c1a	0.0149431	0.0163213	99.8	98.4	99.9	10.9	6.4	10.8	6.7	0
CGG100341	A1088/X1072	petrous bone	3	Denmark	Aalborg	Vor Frue Kirkegård	57.046	9.923	1536-1806	0.446127	48.3313	XY	9.34	X2	84.13	R1b1a	R1b1a1b1a1a1c2b1a1a	0.0136137	0.0148514	99.9	98.3	99.9	15.4	9.5	15.2	9.3	0
CGG100415	A373/X253	petrous bone	4	Denmark	Aalborg	Vor Frue Kirkegård	57.046	9.923	1400-1450	1.57885	190.058	XY	11.35	U5a1h	97.97	N1a1a	N1a1a1a1a1a1a7a2~	0.00663282	0.00673381	99.9	99.4	99.9	5	2.4	4.8	2.5	0
CGG100431	A448/X335	tooth	4	Denmark	Aalborg	Vor Frue Kirkegård	57.046	9.923	18th century	0.0896387	28.09	XY	3.38	I4a	94.31	R1b1a	R1b1a	0.0250214	6.6107e-05	98.5	96.4	99.4	6.9	3.4	6.5	3.2	lowcov
CGG100434	A453/X340	tooth	4	Denmark	Aalborg	Vor Frue Kirkegård	57.046	9.923	17th century	0.0585891	94.9188	XX	0.83	V1a	94.22	NA	NA	N/A	N/A	99.9	99	99.9	2.6	1.5	2.6	1.6	lowcov
CGG100441	A489/X382	tooth	4	Denmark	Aalborg	Vor Frue Kirkegård	57.046	9.923	1200-1536	0.36593	181.43	XY	4.63	U5a1a2b	96.02	I1a1a	I1a1a1~	0.000922613	0.00241514	99.9	99.3	99.9	2.7	1.4	2.6	1.3	0
CGG100442	A492/X385	tooth	4	Denmark	Aalborg	Vor Frue Kirkegård	57.046	9.923	1300-1400t	0.172277	131.117	XY	1.82	U5a1g	98.7	I1a1b	I1a1b1a1e2a~	0.0152074	0.0335176	99.8	99.2	99.9	3.9	2	3.9	1.9	0
CGG100445	A499/X393	petrous bone	4	Denmark	Aalborg	Vor Frue Kirkegård	57.046	9.923	16th century	1.40803	143.47	XY	24.24	I2	99.1	R1b1a	R1b1a1b1a1a1c2b1a1b	0.00961239	0.00767945	99.7	98.9	99.9	4.7	2.5	4.5	2.2	0
CGG100447	A503/X397	tooth	4	Denmark	Aalborg	Vor Frue Kirkegård	57.046	9.923	18th century	0.148354	84.3832	XY	3.74	H1c1	84.53	R1b1a	R1b1a1b1a1a1c	0.0152074	0.0335176	99.9	99.3	99.9	5.9	2.9	5.9	2.9	0
CGG100451	A515/X410	tooth	4	Denmark	Aalborg	Vor Frue Kirkegård	57.046	9.923	18th century	1.12031	106.039	XX	37.31	I3a	99.12	NA	NA	N/A	N/A	99.2	98.3	99.8	4.1	1.9	4.2	1.8	0
CGG100452	A518/X413	tooth	4	Denmark	Aalborg	Vor Frue Kirkegård	57.046	9.923	18th century	0.425846	44.9833	XX	19.73	T1a10a	96.13	NA	NA	N/A	N/A	99.9	99	99.9	7.3	3.4	6.8	3.2	0
CGG100453	A523/X420	tooth	4	Denmark	Aalborg	Vor Frue Kirkegård	57.046	9.923	1536-1806	0.520831	260.936	XY	26.95	H5a1	90.63	I1a2a	I1a2a1a1d2a1a~	0.00370638	0.00611998	99.7	98.9	99.9	4.7	2.5	4.5	2.2	0
CGG100454	A527/X424	tooth	4	Denmark	Aalborg	Vor Frue Kirkegård	57.046	9.923	1536-1806	0.898636	103.673	XY	4.71	U4a3a	100	R1b1a	R1b1a1b1a1a1c2b2a1b5a	0.00953027	0.0105336	99.5	98.6	99.8	4.8	2.1	4.3	2.1	0
CGG100456	A533/X431	tooth	4	Denmark	Aalborg	Vor Frue Kirkegård	57.046	9.923	18th century	0.321784	146.854	XX	7.26	K1b2a1a	95.18	NA	NA	N/A	N/A	99.6	99.1	99.9	4.3	2.2	3.9	2	0
CGG100460	A543/X441	tooth	4	Denmark	Aalborg	Vor Frue Kirkegård	57.046	9.923	1536-1806	0.028612	11.8814	XX	1.54	V9a2	85.54	NA	NA	N/A	N/A	99.8	96.9	99.9	6.7	3	6.7	2.9	lowcov;lowGpAvg
CGG100472	A578/X482	tooth	4	Denmark	Aalborg	Vor Frue Kirkegård	57.046	9.923	1536-1806	0.998091	136.79	XX	24.76	K1a4a1a+195	95.95	NA	NA	N/A	N/A	99.8	99.4	99.9	2.6	1.2	2.8	1.4	0
CGG100481	A661/X567	tooth	4	Denmark	Aalborg	Vor Frue Kirkegård	57.046	9.923	1400-1450	0.0403576	14.7714	XX	1.63	W1	94.48	NA	NA	N/A	N/A	99.8	97.3	99.9	7.4	3.5	6.7	3.6	lowcov;lowGpAvg
CGG100492	A711/X621	tooth	4	Denmark	Aalborg	Vor Frue Kirkegård	57.046	9.923	1000-1200	0.178933	67.2608	XY	21.65	H3n	89.37	NA	NA	0.005025	6.61069e-05	99.9	98.6	99.9	6.7	3.2	6.4	3.2	0
CGG100493	A716/X626	tooth	4	Denmark	Aalborg	Vor Frue Kirkegård	57.046	9.923	1275-1400	0.200681	42.6731	XY	5.44	H2a3a	89.15	R1b1a	R1b1a1b1a1a1c1a	6.61069e-05	6.61069e-05	98.9	97.3	99.6	5	2.8	5.4	2.7	0
CGG100497	A731/X643	tooth	4	Denmark	Aalborg	Vor Frue Kirkegård	57.046	9.923	1200-1536	0.0926679	41.6711	XX	2.94	T2b	95.06	NA	NA	N/A	N/A	99.9	99.2	99.9	2.6	1.5	2.7	1.3	lowcov
CGG100498	A733/X645	tooth	4	Denmark	Aalborg	Vor Frue Kirkegård	57.046	9.923	1400-1450	0.406805	91.8409	XY	6.42	H5a1	100	I1a1b	I1a1b	0.00725865	0.00749985	99.2	98.1	99.8	3.6	1.8	3.7	1.6	0
CGG100500	A738/X650	tooth	4	Denmark	Aalborg	Vor Frue Kirkegård	57.046	9.923	1400-1450	0.0286203	54.077	XY	0.35	H2a1	100	IJ	IJ	0	0	99.9	98.9	99.9	2.4	1.3	2.3	1.5	lowcov;lowGpAvg
CGG100501	A739/X653	tooth	4	Denmark	Aalborg	Vor Frue Kirkegård	57.046	9.923	1043-1217	0.271093	58.4578	XX	43.74	U4a1e	97.67	NA	NA	N/A	N/A	99.1	97.9	99.7	5.2	2.1	4.7	2.4	0
CGG100507	A750/X667	tooth	4	Denmark	Aalborg	Vor Frue Kirkegård	57.046	9.923	1000-1350	0.288546	37.0647	XX	8.24	J2a1a1a2	98.3	NA	NA	N/A	N/A	99.7	98.8	99.9	3.8	2.1	3.7	1.8	0
CGG100510	A763/X684	tooth	4	Denmark	Aalborg	Vor Frue Kirkegård	57.046	9.923	1000-1200	0.0445187	15.0627	XY	1.2	T2b11	85.24	I1a10	I1a10a~	0	0	99.8	96.7	99.9	10.2	6.2	10.5	6.3	lowcov;lowGpAvg
CGG100512	A770/X691	tooth	4	Denmark	Aalborg	Vor Frue Kirkegård	57.046	9.923	1280-1392	0.101424	32.3196	XY	3.02	T2b	90.69	R1b1a	R1b1a1b1a1a2c1a1a1a1a1~	0.0116438	6.6107e-05	99.7	98.5	99.9	5.8	3.4	5.8	3.3	0
CGG100513	A772/X693	tooth	4	Denmark	Aalborg	Vor Frue Kirkegård	57.046	9.923	1275-1400	0.0420492	50.296	XX	0.98	H2a2a1	50	NA	NA	N/A	N/A	99.9	99.2	99.9	5.7	3	5.3	2.8	lowcov;lowGpAvg
CGG100519	A823/X741	tooth	4	Denmark	Aalborg	Vor Frue Kirkegård	57.046	9.923	Yngre end A835, 1536-1806	0.0434391	50.8537	XX	0.49	H2a3a1	100	NA	NA	N/A	N/A	99.9	99	99.9	6.6	3.2	5.5	2.8	lowcov;lowGpAvg
CGG100530	A914/X910	tooth	4	Denmark	Aalborg	Vor Frue Kirkegård	57.046	9.923	1536-1806	0.252824	53.678	XX	11.41	U5b2a1a1	96.78	NA	NA	N/A	N/A	99.8	98.7	99.9	6.1	3.6	6.4	3.4	0
CGG100535	A924/X921	tooth	4	Denmark	Aalborg	Vor Frue Kirkegård	57.046	9.923	1536-1806	0.053002	73.3834	XX	0.46	J1b1a1	94.78	NA	NA	N/A	N/A	99.9	99.1	99.9	4.9	2.8	5.2	2.7	lowcov;lowGpAvg
CGG100539	A928/X925	tooth	4	Denmark	Aalborg	Vor Frue Kirkegård	57.046	9.923	1275-1400	0.895641	142.996	XX	53.91	H5a4a1	78.37	NA	NA	N/A	N/A	98.9	97.9	99.6	10	5	9.3	4.8	0
CGG100545	A947/X941	tooth	4	Denmark	Aalborg	Vor Frue Kirkegård	57.046	9.923	1275-1400	0.185597	18.0698	XX	7.53	H1a3a	94.4	NA	NA	N/A	N/A	99.8	97.5	99.9	4.8	2.7	4.9	2.7	0
CGG100651	KHM899 A892/X232a	tooth	4	Denmark	Randers	Tjærby	56.471	10.103	1300-1350	0.149275	62.5974	XX	5.11	I2d	97.25	NA	NA	N/A	N/A	99.9	99.2	99.9	3.7	1.6	3.3	1.7	0
CGG100653	KHM899 A1050/227	tooth	4	Denmark	Randers	Tjærby	56.471	10.103	1000-1300	0.238555	48.9325	XY	11.49	H10e	90.79	E1b1b	E1b1b1a1b1a10a1a	0.0136455	0.0137731	99	97.5	99.7	4.7	2.5	4.9	2.6	0
CGG100678	KHM899 A1287/X591	petrous bone	4	Denmark	Randers	Tjærby	56.471	10.103	1300-1350	1.18131	76.7525	XY	52.42	HV16	80.73	R1b1a	R1b1a1b1a1a2a1b1a1a~	0.0136455	0.0137773	98.9	97.4	99.8	18.3	10.9	18.1	10.7	0
CGG100679	KHM899 A1286/X581	petrous bone	4	Denmark	Randers	Tjærby	56.471	10.103	1300-1350	1.08323	122.44	XY	42.24	H10e1	87.56	I1a2a	I1a2a1a1a3	0.0106087	0.00970669	99.9	98.8	99.9	9.3	6.3	8.6	5.5	0
CGG100682	KHM899 A1127/X356	tooth	4	Denmark	Randers	Tjærby	56.471	10.103	1300-1350	0.107573	24.1999	XY	15.25	H1a1	85.22	R1b1a	R1b1a1b1a1a2c1a4e~	0.0137478	0.0348065	99.5	96.5	99.9	10.5	5.7	10.3	5.7	0
CGG100683	KHM899 A948/X94	tooth	4	Denmark	Randers	Tjærby	56.471	10.103	1000-1300	0.189645	15.8432	XY	9.81	T2a1b1a1b1	95.31	I1a1b	I1a1b1b2~	6.6107e-05	6.6107e-05	99.3	97.2	99.9	5.7	3.1	5.6	3.4	0
CGG100686	KHM899 A908/X243	petrous bone	4	Denmark	Randers	Tjærby	56.471	10.103	1000-1300	0.631533	48.7652	XY	25.25	K1a4a1	94.56	R1b1a	R1b1a1b1a1a2b1a2a	0.0191017	0.0207461	99	97.4	99.8	24.7	15.4	24.4	15.1	0
CGG100687	KHM899 A1192c/X434	petrous bone	4	Denmark	Randers	Tjærby	56.471	10.103	1000-1300	0.700389	118.243	XY	39.51	H2a2b	79.4	I1a2a	I1a2a1a1a1a1a~	0.0166806	0.0162644	99.9	98.9	99.9	9.9	6.1	9.2	6.1	0
CGG100689	KHM899 A1094/X303	tooth	3	Denmark	Randers	Tjærby	56.471	10.103	1300-1350	0.0472267	6.62194	XY	3.74	T2b13	93.39	R1b1a	R1b1a1b	6.6107e-05	6.6107e-05	98.2	91.6	99.8	6.8	3.6	6.9	3.5	lowcov;lowGpAvg
CGG100691	KHM899 A1102/X334	tooth	4	Denmark	Randers	Tjærby	56.471	10.103	after 1300	0.0334694	8.17346	XY	1.25	J1c3c	92.35	R1b1a	R1b1a	0	0	99.8	96.6	99.9	6	3.5	6	3.3	lowcov;lowGpAvg
CGG100692	KHM899 A638/X100	petrous bone	4	Denmark	Randers	Tjærby	56.471	10.103	1000-1300	0.694765	47.3021	XX	45.49	K1a1a	89.68	NA	NA	N/A	N/A	99.4	97.9	99.9	17.2	10.2	17.3	10.9	0
CGG100700	KHM899 A820/X165	tooth	3	Denmark	Randers	Tjærby	56.471	10.103	after 1300	0.0674062	14.6122	XX	14.76	H1b1+16362	80.61	NA	NA	N/A	N/A	99.9	97.7	99.9	15.3	8.2	14.5	8.2	lowcov
CGG100747	KHM899 A1049/X219	tooth	3	Denmark	Randers	Tjærby	56.471	10.103	after 1300	0.0689442	5.03995	XX	54.2	J1c+16261	89.96	NA	NA	N/A	N/A	99.6	91	99.9	3.8	1.9	3.5	1.8	lowcov
CGG100748	KHM899 A936/X162	petrous bone	4	Denmark	Randers	Tjærby	56.471	10.103	1000-1300	1.00119	70.5618	XX	57.22	U4a2a	94.24	NA	NA	N/A	N/A	99.9	98.5	99.9	9.5	5.9	8.9	5.8	0
CGG100749	KHM899 A725/X164	tooth	4	Denmark	Randers	Tjærby	56.471	10.103	1300-1350	0.156163	14.5218	XY	40.25	K1c2	96.37	R1b1a	R1b1a1b	0.0124598	0.0137095	99.5	96.9	99.9	4.9	2.4	4.5	2.4	0
CGG100750	KHM899 A692/X173	tooth	4	Denmark	Randers	Tjærby	56.471	10.103	1000-1300	0.17525	9.98992	XY	56.87	U2e1	92.89	R1b1a	R1b1a1b1a1a1b1b	6.6107e-05	6.6107e-05	99	95.6	99.8	3.5	1.5	3.3	1.5	0
CGG100751	KHM899 A681/X84	petrous bone	4	Denmark	Randers	Tjærby	56.471	10.103	1300-1350	0.47489	35.9993	XY	35.46	H4a1a1a	89.02	R1b1a	R1b1a1b1a1a1a2b2a	0.0113732	0.0102914	99.7	98.7	99.9	9.5	6.2	8.9	5.8	0
CGG100759	KHM899 A713/X217	tooth	4	Denmark	Randers	Tjærby	56.471	10.103	1300-1350	0.319997	37.2135	XY	41.99	U5a1a1b	97.57	I1a4a	I1a4a~	0.00179533	0.005025	99.6	98.4	99.9	3.5	1.7	2.8	1.6	0
CGG100797	KHM899 A1429/X760	tooth	4	Denmark	Randers	Tjærby	56.471	10.103	after 1300	0.27155	102.489	XY	6.5	T2b28	97.46	I2a1b	I2a1b1a1a1b1a~	0.00170472	0.00453168	99.9	99.6	99.9	1.3	0.9	1.5	0.7	0
CGG100802	KHM899 A1263/X577	tooth	4	Denmark	Randers	Tjærby	56.471	10.103	after 1300	0.0965286	15.8204	XX	8.9	H1a1b	85.26	NA	NA	N/A	N/A	99.9	98.2	99.9	4.4	2.2	4	2.1	lowcov
CGG100820	KHM899 A1261/X551	petrous bone	4	Denmark	Randers	Tjærby	56.471	10.103	after 1300	0.525234	57.4533	XX	10.86	H1b1a	91.38	NA	NA	N/A	N/A	96.8	94.7	98.5	11.8	7.2	12.1	7.1	0
CGG100908	KHM899 A1585/X1193	petrous bone	4	Denmark	Randers	Tjærby	56.471	10.103	after 1300	0.0708365	5.27274	XX	2.39	X2i+@225	90.87	NA	NA	N/A	N/A	99.7	94.2	99.9	5.8	2.7	5.6	2.6	lowcov
CGG100914	KHM899 A1850/X1322	tooth	4	Denmark	Randers	Tjærby	56.471	10.103	1350-1400	0.023748	15.4166	XX	0.5	J2a1a1a2	98.3	NA	NA	N/A	N/A	99.5	97.7	99.9	3.9	1.8	4	1.8	lowcov;lowGpAvg
CGG100918	KHM899 A1851/X1325	tooth	4	Denmark	Randers	Tjærby	56.471	10.103	1000-1300	0.30245	165.309	XY	6.77	K1d	99.16	R1b1a	R1b1a1b1a1a2d1	6.6107e-05	6.6107e-05	99.8	99.4	99.9	2.9	1.1	2.9	1.1	0
CGG100920	KHM899 A1821/X1249	tooth	4	Denmark	Randers	Tjærby	56.471	10.103	1300-1350	0.585826	238.006	XY	16.35	T2b1	100	R1a1a	R1a1a1b1a2b3a1d5a2a~	0.0157419	0.0152489	99.9	99.6	99.9	3.5	1.5	3.5	1.5	0
CGG100921	KHM899 A1637/X1299	tooth	4	Denmark	Randers	Tjærby	56.471	10.103	1000-1300	0.184674	32.1221	XX	4.2	U5a2c	96.54	NA	NA	N/A	N/A	99.9	98.8	99.9	4.5	1.7	4.1	1.8	0
CGG100926	KHM899 A1772/X1282	tooth	4	Denmark	Randers	Tjærby	56.471	10.103	1000-1300	0.220827	101.52	XY	5.95	H84	96.06	I1a2a	I1a2a1a1c1b1~	0.00163385	0.00560449	99.9	99.3	99.9	4.1	1.9	4.1	1.9	0
CGG100951	KHM899 A1950/X1471	petrous bone	4	Denmark	Randers	Tjærby	56.471	10.103	1000-1300	0.336501	15.3599	XY	8.93	K2	91.01	R1b1a	R1b1a1b1a1a1c1a2a1	0.00839781	0.00661055	99.7	97.9	99.9	12.3	4.4	12.2	4.5	0
CGG101680	MHO71/85 EG_464	petrous bone	4	Denmark	Holbæk	Ahlgade 15-17	55.7177	11.7107	1300-1350	0.855992	48.7201	XX	38.1	N1b1a	92.81	NA	NA	N/A	N/A	99.9	99.3	99.9	22.6	13.3	23.3	13.1	0
CGG101689	MHO71/85 EG_448	tooth	4	Denmark	Holbæk	Ahlgade 15-17	55.7177	11.7107	1400-1550	0.189482	32.8303	XY	8.33	H3h	94.15	R1a1a	R1a1a1b1a1a1c1~	0.0186599	0.022725	99.9	98.8	99.9	9.1	2.9	8.6	2.9	0
CGG101691	MHO71/85 EG_442	tooth	4	Denmark	Holbæk	Ahlgade 15-17	55.7177	11.7107	1300-1350	0.118967	13.6459	XX	5.1	U5b2a1a1	91.56	NA	NA	N/A	N/A	98.1	94.1	99.6	11.4	4	11.7	3.6	0
CGG101808	MHO71/85 EG_165/Kasse2	tooth	4	Denmark	Holbæk	Ahlgade 15-17	55.7177	11.7107	1350-1400	0.0557864	114.795	XY	2.92	K1b2b	100	R1a1a	R1a1a1b1a3a2a	6.6107e-05	6.6107e-05	99.4	98.6	99.8	5.4	3.5	5.5	3.2	lowcov;lowGpAvg
CGG101809	MHO71/85 EG_164	tooth	4	Denmark	Holbæk	Ahlgade 15-17	55.7177	11.7107	1350-1400	0.316395	112.412	XY	25.3	W1	97.52	I1a3c	I1a3c	0.00886053	0.0172654	99.7	98.7	99.9	7.1	3.8	7.2	3.8	0
CGG101811	MHO71/85 EG_161	petrous bone	4	Denmark	Holbæk	Ahlgade 15-17	55.7177	11.7107	1350-1400	0.627472	55.0918	XX	48.6	J1b1a1b	96.98	NA	NA	N/A	N/A	99.6	98.6	99.9	7.6	5.1	7.5	4.9	0
CGG101813	MHO71/85 EG_159	petrous bone	4	Denmark	Holbæk	Ahlgade 15-17	55.7177	11.7107	1300-1350	0.218375	26.6832	XX	34.07	H1b1+16362	88.61	NA	NA	N/A	N/A	99.9	98.3	99.9	4.9	2.1	4.8	2.2	0
CGG101822	MHO71/85 EG_134	petrous bone	4	Denmark	Holbæk	Ahlgade 15-17	55.7177	11.7107	1300-1350	1.39442	103.849	XX	49.6493	U3a1a	93.82	NA	NA	N/A	N/A	99.9	99.3	99.9	5	2.6	4.5	2.4	0
CGG101825	MHO71/85 EG_127	petrous bone	4	Denmark	Holbæk	Ahlgade 15-17	55.7177	11.7107	1000-1300	0.104139	12.531	XY	26.75	U4a1	96.29	R1a1a	R1a1a1b1a1a1c1f~	6.6107e-05	6.6107e-05	99.9	98.1	99.9	4	2.5	3.9	2.5	0
CGG101827	MHO71/85 EG_125	tooth	4	Denmark	Holbæk	Ahlgade 15-17	55.7177	11.7107	1350-1400	0.0369064	29.1896	XY	5.86	H1ay	76.7	NA	NA	0	0	99.4	97	99.9	12.5	6.8	13.3	7.2	lowcov;lowGpAvg
CGG101829	MHO71/85 EG_119	tooth	4	Denmark	Holbæk	Ahlgade 15-17	55.7177	11.7107	NA	0.582955	101.624	XX	35.2	H6a1a	91.23	NA	NA	N/A	N/A	99.2	98.1	99.8	6.9	3.4	6.5	3.3	0
CGG101833	MHO71/85 EG_108	tooth	4	Denmark	Holbæk	Ahlgade 15-17	55.7177	11.7107	1300-1350	0.492007	39.7225	XX	29.61	J2a1a1a3	95.81	NA	NA	N/A	N/A	99.9	99.3	99.9	9.9	4.8	9.7	5	0
CGG101835	MHO71/85 EG_103	petrous bone	4	Denmark	Holbæk	Ahlgade 15-17	55.7177	11.7107	1350-1400	1.10968	78.0916	XY	53.01	H1cg	93.24	I1a2a	I1a2a2a4b2b~	0.00709817	0.00828696	99.9	99.3	99.9	6	2.9	5.7	2.9	0
CGG101837	MHO71/85 EG_99	petrous bone	4	Denmark	Holbæk	Ahlgade 15-17	55.7177	11.7107	NA	0.472454	65.5526	XY	47.58	U5b1d1b	93.9	I1a1b	I1a1b1a4a2f1a1a5b~	0.00669391	0.00317974	99.7	98.9	99.9	5.1	2.4	4.9	2.6	0
CGG101838	MHO71/85 EG_98	petrous bone	4	Denmark	Holbæk	Ahlgade 15-17	55.7177	11.7107	1300-1350	1.09923	99.8375	XY	49.92	J1c4	99.07	R1b1a	R1b1a1b1a1a1d1~	0.00633013	0.00498431	99.9	99.2	99.9	5.2	2.7	4.9	2.8	0
CGG101839	MHO71/85 EG_93	tooth	4	Denmark	Holbæk	Ahlgade 15-17	55.7177	11.7107	1300-1350	0.0863382	18.0755	XY	3.2	J1b1a1d	95.71	R1b1a	R1b1a1b1a1a2c1a1d5~	6.6107e-05	6.6107e-05	99.8	98.2	99.9	7.3	3.4	6.9	3.5	lowcov
CGG101842	MHO71/85 EG_88	tooth	4	Denmark	Holbæk	Ahlgade 15-17	55.7177	11.7107	NA	0.765402	57.2115	XY	18.57	T2a1a	100	I2a1b	I2a1b1a2b1a2a1a1a1a1a3~	0.00616631	0.00925696	99.7	98.9	99.9	6.3	3.2	6.3	3.4	0
CGG101843	MHO71/85 EG_87	tooth	4	Denmark	Holbæk	Ahlgade 15-17	55.7177	11.7107	1350-1400	0.185289	68.52	XY	13.28	H1a	93.48	I1a2a	I1a2a2a5~	0.0197493	0.0257945	99.9	98.6	99.9	8.4	4.2	8.5	4.2	1d_rel_CGG101857
CGG101845	MHO71/85 EG_85	tooth	4	Denmark	Holbæk	Ahlgade 15-17	55.7177	11.7107	1350-1400	0.455416	138.725	XX	24.54	U4c1	91.12	NA	NA	N/A	N/A	99.9	99.2	99.9	6.4	3.4	6.4	3.3	0
CGG101850	MHO71/85 EG_78	tooth	4	Denmark	Holbæk	Ahlgade 15-17	55.7177	11.7107	1350-1400	0.424718	101.673	XX	7.04	H6a1a	91.98	NA	NA	N/A	N/A	99.9	99.3	99.9	4.8	2.4	4.2	2.5	0
CGG101854	MHO71/85 EG_71	tooth	4	Denmark	Holbæk	Ahlgade 15-17	55.7177	11.7107	1400-1550	0.154157	24.9926	XY	7.9	T2f1a1	90.35	R1b1a	R1b1a1b1a1a2	0.0275851	0.0371941	98.9	97.3	99.8	9.1	4.6	8.9	4.5	0
CGG101855	MHO71/85 EG_70	tooth	4	Denmark	Holbæk	Ahlgade 15-17	55.7177	11.7107	1000-1300	0.269378	35.6801	XY	7.82	H10e	87.11	I1a2b	I1a2b1a~	0.00759848	0.00857081	99.1	97.2	99.8	5.5	2.5	5.4	2.6	0
CGG101857	MHO71/85 EG_65	petrous bone	4	Denmark	Holbæk	Ahlgade 15-17	55.7177	11.7107	1300-1350	0.250382	22.9492	XX	35.76	U5a1a1	91.37	NA	NA	N/A	N/A	99.8	98	99.9	5.2	2.9	4.7	2.8	0
CGG101864	MHO71/85 EG_45	tooth	3	Denmark	Holbæk	Ahlgade 15-17	55.7177	11.7107	1300-1350	0.579974	82.1069	XY	35.5	H6a1b4	98.85	R1b1a	R1b1a1b1a1a1a1b	0.00623591	0.00865618	99.9	99.1	99.9	6.6	3.4	6.1	3.2	0
CGG101873	MHO71/85 Grav_29	tooth	4	Denmark	Holbæk	Ahlgade 15-17	55.7177	11.7107	NA	0.331899	28.4674	XY	58.7	T2b	96.89	R1b1a	R1b1a1b1a1a2a1b1a1~	0.00734662	0.000104196	99.5	98.1	99.9	6.1	3.7	5.6	3.2	0

## Sheet: ST2
Data for each library analysed
SampleID	Extraction	LibraryID	LibraryType	Total reads(number of read pairs)	After trim (total read pairs - unaligned read pairs)	mapping (q30 + noClusterDuplicas.bam)	unique_reads (pure.bam)	after trim %	Mapping %	Clonality %	Endogenous	Map Uniq %	Efficiency	Length (bp)	auto Coverage	mt coverage	C->T 1 (1)	C->T 2 (1)	G->A 1 (2)	G->A 2 (2)	Xdepth	Ydepth	ContMT low	ContMT high	MAP authentic	Haplogroup	Haplo Prob
CGG100317	LV2001739615	LV3001854329	E	58156482	49159453	3151835	3036279	0.84529	0.054195	0.036663	0.064114	0.061763	0.052208	65.235	0.0634889	7.24654	0.261979	0.165511	0.263489	0.166405	0.0664457	0.000101762	0.942102	0.999583	0.997539	H2a1b2	0.7976
CGG100317	LV2001739637	LV3001854341	E	43517166	37545859	4900717	4694698	0.86278	0.11261	0.042038	0.13052	0.12503	0.10788	64.9758	0.097302	10.6137	0.2674	0.170188	0.268443	0.170082	0.102708	0.000135111	0.963081	0.999725	0.998264	H2a1b2	0.903
CGG100317	LV2001739615	LV3001537608	U	299810908	255075007	19514582	13454657	0.85078	0.065089	0.31053	0.076505	0.052747	0.044877	60.1568	0.258893	25.2072	0.0366428	0.00880282	0.0366938	0.00864828	0.268964	0.000347023	0.992726	0.999953	0.999703	H2a1b2	0.9439
CGG100317	LV2001739637	LV3001537517	U	204722360	176919525	27809564	20475110	0.86419	0.13584	0.26373	0.15718	0.11573	0.10001	59.8649	0.39031	34.5933	0.0301498	0.00912264	0.030109	0.00903986	0.407799	0.00055587	0.993034	0.999949	0.999678	H2a1b2	0.9439
CGG100336	LV2001739618	LV3001854367	E	47491963	38897784	3449091	3292419	0.81903	0.072624	0.045424	0.08867	0.084642	0.069325	51.7572	0.0536245	2.94188	0.330556	0.22945	0.330457	0.227982	0.029099	0.00586916	0.936244	0.999491	0.996885	T2	0.7856
CGG100336	LV2001739638	LV3001854354	E	63751069	52085564	4110664	3940880	0.81701	0.064479	0.041303	0.078921	0.075661	0.061816	53.2644	0.0665609	3.89643	0.324995	0.226858	0.326118	0.225653	0.0360784	0.00747321	0.898984	0.996819	0.973609	T2b24	0.7811
CGG100336	LV2001739618	LV3001537654	U	168826034	135328753	16703781	11552331	0.80158	0.09894	0.3084	0.12343	0.085364	0.068427	48.4087	0.178212	8.91508	0.029813	0.0154799	0.0292433	0.0152438	0.0942145	0.0184711	0.982584	0.999878	0.999206	T2b24	0.8997
CGG100336	LV2001739638	LV3001537531	U	283795915	229898657	24280191	13961939	0.81008	0.085555	0.42496	0.10561	0.06073	0.049197	49.1204	0.218308	11.208	0.032344	0.0150856	0.0323459	0.0148668	0.115823	0.0236627	0.977935	0.999758	0.998693	T2b24	0.8835
CGG100341	LV2001739547	LV3003053149	E	44802822	38015268	4115712	2944507	0.8485	0.091862	0.28456	0.10826	0.077455	0.065721	65.6901	0.0642537	7.96312	0.259187	0.17362	0.260205	0.172163	0.0344868	0.00810335	0.93781	0.999526	0.996939	X2	0.7317
CGG100341	LV2001739656	LV3001854379	E	91515213	77546272	6365447	6097998	0.84735	0.069556	0.042015	0.082085	0.078636	0.066633	63.9119	0.126798	14.5872	0.29006	0.1896	0.293428	0.191562	0.069253	0.016339	0.955597	0.99951	0.997258	X2	0.7657
CGG100341	LV2001739656	LV3001537538	U	198211157	172280468	15479724	12257883	0.86917	0.078097	0.20813	0.089851	0.07115	0.061842	58.7422	0.234828	25.781	0.0279592	0.010643	0.0277396	0.0103783	0.125071	0.0289415	0.988983	0.999843	0.998949	X2	0.9146
CGG100415	LV2002549625	LV3001853936	E	59299772	51500746	5504583	4588596	0.86848	0.092826	0.1664	0.10688	0.089097	0.077379	74.8308	0.119454	23.3818	0.197926	0.110844	0.196929	0.110689	0.0610697	0.014377	0.975126	0.999578	0.994717	U5a1h	0.9453
CGG100415	LV2002549634	LV3001853949	E	78894680	65931858	7741044	6365801	0.83569	0.098118	0.17765	0.1174	0.096551	0.080687	71.544	0.154281	33.5069	0.188866	0.105792	0.187127	0.104999	0.0817063	0.0195089	0.990818	0.999944	0.999654	U5a1h	0.9453
CGG100415	LV2002549634	LV3001853843	U	209392303	179419060	20463041	18489373	0.85685	0.097725	0.09645	0.11405	0.10305	0.0883	64.2889	0.39636	54.9727	0.0154221	0.00631415	0.0152874	0.00619448	0.201018	0.0460596	0.994794	0.99994	0.999605	U5a1h	1
CGG100415	LV2002549625	LV3001853831	U	396388379	351058392	40568103	36875004	0.88564	0.10234	0.091034	0.11555	0.10503	0.093027	69.2914	0.875354	78.1962	0.0194803	0.00703128	0.0196024	0.0070902	0.425454	0.0985008	0.993677	0.999661	0.998529	U5a1h	0.9797
CGG100431	LV2002550035	LV3003053332	E	21110983	16984382	484609	428497	0.80452	0.022955	0.11578	0.028532	0.025228	0.020297	79.0793	0.0131534	4.10447	0.142062	0.0697097	0.140295	0.0704163	0.00707217	0.00167155	0.923627	0.998012	0.986359	I4a	0.8664
CGG100431	LV2002550086	LV3003053318	E	19319618	15761544	640662	556485	0.81583	0.033161	0.13139	0.040647	0.035306	0.028804	72.3942	0.0146278	4.66896	0.201248	0.109114	0.199495	0.109033	0.00775392	0.00181057	0.836972	0.995359	0.975393	I4a	0.7282
CGG100431	LV2002550035	LV3003053441	U	51429446	35585930	909558	739375	0.69193	0.017685	0.1871	0.025559	0.020777	0.014376	75.3624	0.0203506	6.95395	0.0150679	0.00581955	0.0148611	0.00623614	0.0105473	0.00264746	0.973618	0.999806	0.998787	I4a	0.97
CGG100431	LV2002550086	LV3003053427	U	56926009	44433881	1801084	1461171	0.78055	0.031639	0.18872	0.040534	0.032884	0.025667	70.5155	0.0386235	12.3627	0.0273881	0.0080203	0.0277715	0.00773535	0.0202331	0.00493893	0.981667	0.999865	0.999114	I4a	0.9487
CGG100434	LV2002550057	LV3003053258	E	14764148	12676346	135955	124464	0.85858	0.0092084	0.08452	0.010725	0.0098186	0.0084301	70.9371	0.00294065	4.92661	0.113886	0.0708398	0.113035	0.0670178	0.00315686	2.54322e-06	0.918562	0.999354	0.996162	HV0a	0.7774
CGG100434	LV2002550045	LV3003053345	E	31087734	26919036	161785	148838	0.8659	0.0052041	0.080025	0.00601	0.005529	0.0047876	71.449	0.00363079	9.67077	0.16408	0.0967438	0.162171	0.0960239	0.00377007	1.69773e-05	0.854247	0.996717	0.963647	V1a	0.7767
CGG100434	LV2002550045	LV3003053454	U	50042230	40048400	255645	214801	0.80029	0.0051085	0.15976	0.0063834	0.0053635	0.0042923	66.8352	0.00484773	16.2921	0.0208898	0.00817496	0.0203524	0.00870831	0.00492905	8.65705e-06	0.978846	0.999803	0.998809	HV0a	0.9024
CGG100434	LV2002550057	LV3003053362	U	326984415	263786219	2648731	1890084	0.80672	0.0081004	0.28641	0.010041	0.0071652	0.0057803	69.8399	0.0451992	64.0293	0.0110799	0.00621821	0.0112357	0.00603177	0.0469094	8.34041e-05	0.994376	0.999958	0.999727	V1a	0.9422
CGG100441	LV2002550068	LV3003053270	E	16002828	13914406	602436	542079	0.86949	0.037645	0.10018	0.043295	0.038958	0.033873	61.2097	0.0111004	5.29549	0.147373	0.0862139	0.146011	0.0869614	0.00600822	0.00131683	0.776712	0.993318	0.951501	U5a1a2b	0.7753
CGG100441	LV2002550077	LV3003053282	E	21527261	18642147	950608	799162	0.86597	0.044158	0.15931	0.050992	0.042868	0.037123	62.5002	0.0168089	18.2008	0.18244	0.105849	0.180353	0.105288	0.00909498	0.00210009	0.962922	0.999523	0.997456	U5a1a2b	0.7923
CGG100441	LV2002550068	LV3003053375	U	354553888	284877032	11662976	8526703	0.80348	0.032894	0.2689	0.04094	0.029931	0.024049	62.3327	0.181714	66.3921	0.012797	0.00641863	0.0128215	0.00624572	0.0964329	0.0226687	0.994551	0.999963	0.999783	U5a1a2b	0.9602
CGG100441	LV2002550077	LV3003053387	U	305786341	236562115	11801308	6793203	0.77361	0.038593	0.42436	0.049886	0.028716	0.022215	61.1235	0.140928	91.5416	0.0140898	0.00767679	0.0141496	0.00742156	0.0757814	0.0176031	0.99679	0.999977	0.999848	U5a1a2b	0.9602
CGG100442	LV2002550091	LV3003053297	E	21182952	19161206	281057	249766	0.90455	0.013268	0.11133	0.014668	0.013034	0.01179	66.94	0.00576179	10.1136	0.129807	0.078051	0.13085	0.0794288	0.00304317	0.000742132	0.929381	0.998713	0.987179	U5a1g	0.9356
CGG100442	LV2002550083	LV3003053285	E	97524440	85083149	2154525	1891889	0.87242	0.022092	0.12189	0.025322	0.022235	0.019399	64.1189	0.0410528	19.5744	0.102999	0.0607612	0.100411	0.0596016	0.0213267	0.00497159	0.960317	0.99807	0.990217	U5a1g	0.8772
CGG100442	LV2002550083	LV3003053390	U	304393401	233374721	4688363	3557710	0.76668	0.015402	0.24116	0.020089	0.015244	0.011687	60.2251	0.0716056	36.3735	0.00981007	0.00427551	0.00981504	0.00429159	0.0368212	0.00836739	0.993818	0.999956	0.999726	U5a1g	0.9597
CGG100442	LV2002550091	LV3003053404	U	304811738	263422759	3309968	2353488	0.86421	0.010859	0.28896	0.012565	0.0089342	0.0077211	62.107	0.0484353	65.0553	0.0225224	0.00563134	0.0221912	0.00566042	0.0250789	0.00593584	0.995259	0.999965	0.999793	U5a1g	0.987
CGG100445	LV2002549604	LV3001853987	E	15291028	13139709	2799829	2219923	0.8593	0.1831	0.20712	0.21308	0.16894	0.14517	73.1956	0.056153	8.67125	0.206796	0.129457	0.205189	0.12859	0.0277422	0.00648691	0.886187	0.990349	0.957287	I2	0.8481
CGG100445	LV2002549615	LV3001853999	E	25756471	23271963	6084853	5030873	0.90353	0.23624	0.17321	0.26146	0.21617	0.19532	74.2469	0.130257	20.3724	0.205222	0.125756	0.203273	0.125398	0.0633252	0.0153624	0.957735	0.999397	0.99341	I2	0.9275
CGG100445	LV2002549604	LV3001853883	U	140828820	129910869	28906223	25622338	0.92247	0.20525	0.1136	0.2225	0.19723	0.18193	66.7823	0.582946	53.6384	0.0190642	0.00761483	0.0190412	0.00758183	0.277845	0.0640264	0.994867	0.999961	0.999761	I2	0.991
CGG100445	LV2002549615	LV3001853897	U	128397949	115108403	31395969	28337343	0.89649	0.24452	0.09742	0.27275	0.24617	0.22069	64.5947	0.6236	60.7876	0.0193083	0.00729388	0.0192647	0.00739372	0.294468	0.0678481	0.995216	0.999963	0.999797	I2	0.991
CGG100447	LV2002550087	LV3003053294	E	15979190	13596691	316062	279976	0.85089	0.019779	0.11417	0.023245	0.020591	0.017521	69.7889	0.00671973	8.24027	0.227241	0.129328	0.227887	0.128115	0.00363967	0.000784861	0.937773	0.999535	0.997044	H1c1	0.6348
CGG100447	LV2002550036	LV3003053307	E	24387510	21088520	1100140	962634	0.86472	0.04511	0.12498	0.052167	0.045647	0.039472	72.6632	0.0241299	11.95	0.200052	0.107567	0.200168	0.106155	0.0129649	0.00294965	0.96367	0.999698	0.998328	H1c1	0.8453
CGG100447	LV2002550036	LV3003053414	U	60663174	49362177	2595393	2059954	0.8137	0.042783	0.2063	0.052578	0.041731	0.033957	69.6175	0.0486258	19.8664	0.0208831	0.00759408	0.0203238	0.0074586	0.0259803	0.00622814	0.982946	0.999789	0.998754	H1c1	0.8453
CGG100447	LV2002550087	LV3003053400	U	307208684	229008803	4963951	2798744	0.74545	0.016158	0.43618	0.021675	0.012221	0.0091102	66.2465	0.0623025	44.3265	0.0201117	0.00870357	0.0201371	0.00832587	0.033501	0.00786143	0.990735	0.999924	0.999541	H1c1	0.9003
CGG100451	LV2002550082	LV3003053309	E	16444176	13557247	3506210	2851263	0.82444	0.21321	0.18679	0.25862	0.21031	0.17339	72.9023	0.0704461	12.1775	0.152504	0.0740655	0.149181	0.0739511	0.0745263	0.000123978	0.959512	0.999025	0.990565	I3a	0.8613
CGG100451	LV2002550090	LV3003053321	E	18623488	16862666	8425820	6609545	0.90545	0.45242	0.21556	0.49967	0.39196	0.3549	75.5969	0.174205	16.2412	0.1175	0.0540283	0.116983	0.0538974	0.177779	0.000313069	0.965484	0.999161	0.991454	I3a	0.8834
CGG100451	LV2002550082	LV3003053417	U	52807745	46254156	11996357	9625151	0.87589	0.22717	0.19766	0.25935	0.20809	0.18226	82.4514	0.315362	38.5134	0.0170274	0.00573033	0.0170714	0.00540447	0.333605	0.00053736	0.991866	0.999887	0.999398	I3a	0.9912
CGG100451	LV2002550090	LV3003053430	U	37600442	35372759	16788087	14259312	0.94075	0.44648	0.15062	0.4746	0.40311	0.37923	86.9066	0.519667	39.1067	0.0119567	0.00458504	0.0119882	0.00464142	0.55048	0.000923374	0.99005	0.99985	0.999057	I3a	0.9912
CGG100452	LV2002550040	LV3003053310	E	15790141	13297705	818166	690983	0.84215	0.051814	0.15544	0.061526	0.051962	0.04376	65.1897	0.0146504	3.77645	0.24655	0.129129	0.243938	0.126336	0.0153374	2.49606e-05	0.956787	0.999722	0.998248	T1a10a	0.8383
CGG100452	LV2002550051	LV3003053322	E	17154952	15122416	4565303	3844756	0.88151	0.26612	0.15783	0.30188	0.25424	0.22411	68.8812	0.0869799	7.87531	0.231236	0.117155	0.229341	0.116395	0.0921551	9.95729e-05	0.942989	0.999181	0.992797	T1a10a	0.8597
CGG100452	LV2002550040	LV3003053418	U	55247989	43864490	3539384	2653128	0.79395	0.064063	0.25039	0.080689	0.060484	0.048022	62.2365	0.0526208	11.5055	0.0218506	0.00812704	0.022064	0.00789212	0.0563001	7.56902e-05	0.986657	0.999905	0.999403	T1a10a	0.95
CGG100452	LV2002550051	LV3003053431	U	54044075	45713093	15780981	12069272	0.84584	0.292	0.2352	0.34521	0.26402	0.22332	64.9996	0.253242	21.8261	0.0176813	0.00742052	0.0175855	0.00749851	0.272435	0.000353895	0.983896	0.999421	0.99627	T1a10a	0.9613
CGG100453	LV2002550073	LV3003053353	E	14994415	13526560	3257951	2384512	0.9021	0.21727	0.26809	0.24085	0.17628	0.15902	62.2611	0.0502965	46.8982	0.131021	0.0676318	0.129559	0.0672955	0.0244483	0.00553379	0.970124	0.999213	0.989434	H5a1	0.8464
CGG100453	LV2002550063	LV3003053337	E	21459619	19495321	6129023	4968883	0.90846	0.2856	0.18928	0.31438	0.25487	0.23154	69.7466	0.120748	47.3153	0.122759	0.0655271	0.12104	0.0650918	0.0620169	0.0141467	0.977976	0.999539	0.996103	H5a1	0.8464
CGG100453	LV2002550063	LV3003053445	U	53732684	45502867	13686203	8969654	0.84683	0.2547	0.34462	0.30077	0.19712	0.16693	65.4852	0.200377	71.1636	0.0123883	0.00579538	0.0122802	0.00584012	0.103842	0.0240068	0.988443	0.998916	0.995372	H5a1	0.9063
CGG100453	LV2002550073	LV3003053458	U	57849071	50715462	11257971	6606313	0.87668	0.1946	0.41318	0.22198	0.13026	0.11419	60.3264	0.134508	95.5591	0.0136677	0.00673242	0.0134582	0.00662361	0.0668962	0.0149767	0.996067	0.999968	0.9998	H5a1	0.9063
CGG100454	LV2002550084	LV3003053262	E	46275470	40825885	302652	284469	0.88223	0.0065402	0.060078	0.0074132	0.0069678	0.0061472	72.3377	0.00789354	8.74163	0.172673	0.0966348	0.168175	0.09465	0.00397017	0.000861747	0.931839	0.999112	0.995147	U4a3a	0.9263
CGG100454	LV2002550092	LV3003053274	E	63430707	56065637	4194202	3983562	0.88388	0.066122	0.050221	0.074808	0.071051	0.062801	72.0393	0.106597	9.91448	0.190832	0.100345	0.189333	0.0998078	0.0541115	0.0127068	0.920083	0.995569	0.974837	U4a3a	0.8932
CGG100454	LV2002550084	LV3003053366	U	282050106	220248073	1761055	1375166	0.78088	0.0062437	0.21912	0.0079957	0.0062437	0.0048756	64.4049	0.0308484	30.5785	0.0182546	0.00760753	0.0184368	0.00747083	0.0157165	0.00362799	0.985491	0.999535	0.996681	U4a3a	0.981
CGG100454	LV2002550092	LV3003053379	U	357390738	319308378	31380988	27150085	0.89344	0.087805	0.13482	0.098277	0.085027	0.075967	73.1376	0.733852	54.4388	0.0266824	0.00753664	0.0264815	0.00744269	0.37021	0.0868068	0.987766	0.99883	0.996098	U4a3a	1
CGG100456	LV2002550041	LV3003053286	E	18237138	14939545	522551	439475	0.81918	0.028653	0.15898	0.034977	0.029416	0.024097	68.4135	0.010217	7.30871	0.210822	0.11364	0.20857	0.112778	0.0105517	3.05186e-05	0.914308	0.997425	0.977244	K1b2a1a	0.8553
CGG100456	LV2002550054	LV3003053298	E	17641051	15418886	1835831	1574834	0.87403	0.10406	0.14216	0.11906	0.10213	0.08927	73.791	0.0405586	23.4607	0.164182	0.0909965	0.161978	0.0911546	0.0425719	0.000100112	0.977357	0.998857	0.994374	K1b2a1a	0.8645
CGG100456	LV2002550054	LV3003053405	U	125157694	100262269	10471602	5442120	0.80108	0.083667	0.48029	0.10444	0.054278	0.043482	71.7339	0.137255	57.1432	0.0137439	0.00681606	0.013585	0.00652945	0.142887	0.00030842	0.991753	0.999063	0.997132	K1b2a1a	0.9726
CGG100456	LV2002550041	LV3003053391	U	324736193	260465880	8283065	4728658	0.80208	0.025507	0.42911	0.0318	0.018154	0.014561	71.9643	0.121587	58.9417	0.0199066	0.00724424	0.0198356	0.00722157	0.128532	0.000446967	0.990261	0.998313	0.995683	K1b2a1a	0.9726
CGG100460	LV2002550046	LV3003053319	E	20993999	18459445	213795	196641	0.87927	0.010183	0.080235	0.011581	0.010652	0.0093665	57.9771	0.00380217	1.91593	0.139694	0.0729292	0.136881	0.0704319	0.00368086	5.12012e-06	0.769109	0.992129	0.956606	V9a2	0.7263
CGG100460	LV2002550059	LV3003053333	E	26285498	23147383	467255	434651	0.88061	0.017776	0.069777	0.020186	0.018777	0.016535	53.4638	0.00769218	2.63383	0.127664	0.0654297	0.126426	0.0631953	0.00699348	1.06276e-05	0.858469	0.998594	0.991752	V9a2	0.7174
CGG100460	LV2002550046	LV3003053428	U	36538589	31480941	338880	291875	0.86158	0.0092745	0.1387	0.010764	0.0092714	0.0079881	59.1393	0.00586769	3.51681	0.0276752	0.00738044	0.0289213	0.006731	0.005665	1.05771e-05	0.957086	0.999708	0.997993	V9a2	0.7841
CGG100460	LV2002550059	LV3003053442	U	48806286	40234965	763705	656579	0.82438	0.015647	0.14027	0.018981	0.016318	0.013452	50.9043	0.0110434	3.81483	0.0256395	0.00725417	0.0257418	0.00666372	0.00994896	2.21647e-05	0.946189	0.999517	0.996975	V9a2	0.8223
CGG100472	LV2002550055	LV3003053281	E	5499620	4749301	1587447	1183515	0.86356	0.28864	0.25445	0.33424	0.24919	0.21519	70.2883	0.0279356	6.39351	0.154391	0.080473	0.155802	0.079535	0.0292846	2.90028e-05	0.952751	0.999672	0.997992	K1a4a1a+195	0.8196
CGG100472	LV2002550044	LV3003053269	E	18734359	15645364	2839603	2295162	0.83511	0.15157	0.19173	0.18149	0.14669	0.12251	71.1192	0.0561764	16.2803	0.155943	0.0857226	0.154488	0.085525	0.060903	9.58171e-05	0.973297	0.999551	0.995437	K1a4a1a+195	0.9024
CGG100472	LV2002550044	LV3003053374	U	143942615	108161016	16512098	7764425	0.75141	0.11471	0.52977	0.15266	0.071785	0.053941	70.5082	0.190366	40.7853	0.0138634	0.00638786	0.0140643	0.00627773	0.203458	0.000309464	0.995611	0.999971	0.999826	K1a4a1a+195	0.9595
CGG100472	LV2002550055	LV3003053386	U	132076405	115158056	37090736	23763112	0.8719	0.28082	0.35932	0.32208	0.20635	0.17991	77.3472	0.682841	73.3313	0.0129093	0.00569971	0.012985	0.00549834	0.729346	0.00114708	0.994629	0.99983	0.998688	K1a4a1a+195	0.9784
CGG100481	LV2002550070	LV3003053335	E	13884149	12619870	121284	110203	0.90894	0.0087354	0.091364	0.0096105	0.0087324	0.0079373	68.7546	0.0025664	1.64536	0.17853	0.0887119	0.171997	0.0877337	0.00268018	1.3474e-06	0.773518	0.9982	0.989758	W1	0.5697
CGG100481	LV2002550081	LV3003053320	E	25211646	22030705	468678	424512	0.87383	0.018589	0.094235	0.021273	0.019269	0.016837	69.0243	0.00976798	2.61808	0.18479	0.0963436	0.182077	0.0960491	0.0101874	1.58825e-05	0.844015	0.998678	0.992653	W1	0.8449
CGG100481	LV2002550070	LV3003053443	U	52998290	46136108	465015	393171	0.87052	0.0087741	0.15449	0.010079	0.0085219	0.0074185	66.0499	0.00888005	5.21908	0.0224437	0.00737302	0.0211278	0.00728874	0.00926079	1.26824e-05	0.942314	0.999577	0.997446	W1	0.9383
CGG100481	LV2002550081	LV3003053429	U	57376724	43496736	1059312	676015	0.75809	0.018462	0.36183	0.024353	0.015541	0.011782	72.5383	0.017518	5.28891	0.0133539	0.00678496	0.013644	0.00626697	0.0188437	3.44766e-05	0.926567	0.999439	0.996443	W1	0.9448
CGG100492	LV2002549598	LV3001853924	E	8042721	6829567	1137833	864861	0.84916	0.14147	0.2399	0.1666	0.12663	0.10753	55.759	0.0161578	6.85455	0.237271	0.12537	0.234222	0.122212	0.00817185	0.0018019	0.946411	0.999614	0.99769	H3n	0.7981
CGG100492	LV2002549606	LV3001853938	E	6324496	5311317	1514865	1126869	0.8398	0.23952	0.25612	0.28521	0.21216	0.17817	50.0699	0.0185364	7.92649	0.250479	0.131442	0.249476	0.131769	0.00910093	0.00203917	0.916751	0.998816	0.99299	H3n	0.7347
CGG100492	LV2002549598	LV3001853821	U	37920682	30087159	4980859	4248854	0.79342	0.13134	0.14696	0.16554	0.14121	0.11204	51.5424	0.0729208	24.4317	0.0205354	0.00995137	0.0200944	0.00986717	0.0364119	0.00791494	0.985743	0.999848	0.999121	H3n	0.9434
CGG100492	LV2002549606	LV3001853833	U	24114327	19863380	4939905	4121354	0.82371	0.20485	0.1657	0.24869	0.20748	0.1709	48.6129	0.0664216	28.048	0.0215575	0.0102001	0.0217047	0.010622	0.031517	0.00668944	0.99267	0.999948	0.999672	H3n	0.9434
CGG100493	LV2002549628	LV3001853964	E	20743829	18037247	1122898	902389	0.86952	0.054131	0.19637	0.062254	0.050029	0.043501	66.7437	0.021167	4.4124	0.211956	0.113794	0.211719	0.113881	0.0102072	0.00233139	0.914284	0.998418	0.989526	H2a3a	0.7661
CGG100493	LV2002549617	LV3001853951	E	17013120	14969881	763333	586971	0.8799	0.044867	0.23104	0.050991	0.03921	0.034501	70.0545	0.0154795	4.42634	0.196937	0.105381	0.192344	0.10537	0.00738017	0.00168865	0.940266	0.999552	0.996951	H2a3a	0.8483
CGG100493	LV2002549617	LV3001853845	U	66491690	56059706	2904654	2513153	0.8431	0.043684	0.13478	0.051813	0.044829	0.037796	60.0033	0.0514987	13.1311	0.0218935	0.0104033	0.0215069	0.0101856	0.0240498	0.00522307	0.971532	0.999402	0.995008	H2a3a	0.8915
CGG100493	LV2002549628	LV3001853858	U	118870181	103639467	5433270	4849105	0.87187	0.045707	0.10751	0.052424	0.046788	0.040793	64.1785	0.1106	20.7032	0.0216345	0.0100969	0.0221222	0.0104799	0.0509128	0.0115388	0.980427	0.999417	0.996071	H2a3a	0.8915
CGG100497	LV2002549643	LV3001853913	E	9177504	6678493	323961	249135	0.7277	0.035299	0.23097	0.048508	0.037304	0.027146	72.2343	0.00625864	2.68411	0.149838	0.0841626	0.148164	0.082967	0.00640624	8.13493e-06	0.897736	0.999244	0.995044	T2b	0.7745
CGG100497	LV2002549599	LV3001853899	U	16073866	13230556	86256	74893	0.8231	0.0053662	0.13173	0.0065194	0.0056606	0.0046593	63.0887	0.00161772	4.32331	0.0165046	0.00836845	0.0182172	0.00952324	0.00141992	2.6948e-06	0.967532	0.999768	0.998555	T2b	0.8944
CGG100497	LV2002549599	LV3001854001	E	12107533	10433923	83368	63367	0.86177	0.0068856	0.23991	0.00799	0.0060731	0.0052336	71.7992	0.00163754	4.80138	0.199555	0.121976	0.207792	0.117424	0.0016159	1.38109e-06	0.933033	0.999573	0.997178	T	0.8091
CGG100497	LV2002549643	LV3001853810	U	93175260	72101838	3950854	3477835	0.77383	0.042402	0.11972	0.054795	0.048235	0.037325	68.8196	0.0803585	29.8623	0.011368	0.00607273	0.011782	0.00607004	0.0834649	0.000160189	0.994511	0.999961	0.99977	T2b	0.9506
CGG100498	LV2002550066	LV3003053306	E	6783366	6023567	492348	456814	0.88799	0.072581	0.072172	0.081736	0.075837	0.067343	75.3796	0.0125943	4.59527	0.162588	0.0831804	0.161207	0.0823531	0.00694172	0.00159861	0.925371	0.999356	0.995783	H5a1+152	0.6924
CGG100498	LV2002550075	LV3003053293	E	41334772	36351912	1764922	1601686	0.87945	0.042698	0.092489	0.048551	0.04406	0.038749	73.4334	0.0438119	11.7328	0.172708	0.0872296	0.172935	0.0871116	0.0225241	0.00516883	0.961721	0.999535	0.995863	H5a1	0.8834
CGG100498	LV2002550066	LV3003053413	U	59761172	50811531	3907034	3264390	0.85024	0.065377	0.16448	0.076892	0.064245	0.054623	73.1182	0.0867625	26.3791	0.0224616	0.00673299	0.0225323	0.00670094	0.045257	0.0108308	0.97963	0.998123	0.993486	H5a1	0.9417
CGG100498	LV2002550075	LV3003053399	U	339467911	276898207	13697333	9034104	0.81568	0.040349	0.34044	0.049467	0.032626	0.026612	73.6636	0.249978	49.1337	0.0182869	0.0069556	0.0182343	0.00642117	0.132433	0.0315352	0.983217	0.997411	0.993147	H5a1	1
CGG100500	LV2002549619	LV3001853925	E	13547653	11651640	31087	24937	0.86004	0.0022946	0.19783	0.002668	0.0021402	0.0018406	76.6484	0.000713134	1.54934	0.184572	0.114707	0.180572	0.116034	0.00035062	7.35513e-05	0.691779	0.9978	0.986636	H2a1	0.685
CGG100500	LV2002549629	LV3001853939	E	17499274	14869573	56653	46501	0.84972	0.0032374	0.17919	0.0038099	0.0031272	0.0026573	78.594	0.00133787	1.73716	0.133878	0.0861209	0.137115	0.0869801	0.000658663	0.000172063	0.663938	0.997492	0.984591	H2a2a1	0.5
CGG100500	LV2002549619	LV3001853822	U	119511534	102968749	379350	339942	0.86158	0.0031741	0.10388	0.0036841	0.0033014	0.0028444	71.7656	0.00865886	19.8352	0.0171989	0.0095269	0.0176178	0.010216	0.00417194	0.00101636	0.98098	0.999827	0.998995	H2a1	0.9046
CGG100500	LV2002549629	LV3001853834	U	199665611	172608230	687189	621123	0.86448	0.0034416	0.096139	0.0039812	0.0035984	0.0031108	76.7202	0.0177377	30.9553	0.0134835	0.0061052	0.0132899	0.00666045	0.00849602	0.00206632	0.989903	0.999933	0.99956	H2a1	1
CGG100501	LV2002549640	LV3001853952	E	294288	272013	107426	79938	0.9243	0.36503	0.25587	0.39492	0.29387	0.27163	76.5351	0.00214763	1.07792	0.239731	0.123553	0.228314	0.120728	0.0021904	3.75588e-06	0.30708	0.994277	0.964852	H2a2a	0.5181
CGG100501	LV2002549591	LV3001853965	E	5865842	5277806	2291849	1675663	0.89975	0.39071	0.26885	0.43424	0.31749	0.28566	77.5355	0.0484579	10.5963	0.199829	0.100794	0.200236	0.102407	0.04763	8.95853e-05	0.925789	0.995897	0.976146	U4a1e	0.8919
CGG100501	LV2002549640	LV3001853846	U	3414637	3009609	1324830	1121786	0.88138	0.38798	0.15326	0.4402	0.37273	0.32852	70.6949	0.0273315	12.6831	0.0187826	0.00877786	0.0186043	0.00866402	0.0266546	5.22286e-05	0.982547	0.999884	0.999161	U4a1e	0.912
CGG100501	LV2002549591	LV3001853859	U	22956750	20100143	9657012	7556408	0.87556	0.42066	0.21752	0.48044	0.37593	0.32915	70.9642	0.189175	34.1005	0.0157412	0.00720801	0.0164982	0.0074983	0.181345	0.000473376	0.981087	0.996465	0.991382	U4a1e	0.9767
CGG100507	LV2002549601	LV3001853953	E	12646098	10410711	942392	709348	0.82323	0.07452	0.24728	0.090521	0.068136	0.056092	75.6125	0.0189613	2.22995	0.200539	0.103586	0.19638	0.100724	0.0182927	1.90489e-05	0.913891	0.999368	0.995923	J2a1a1a2	0.7759
CGG100507	LV2002549610	LV3001853966	E	16478310	14129741	959672	750331	0.85747	0.058238	0.21813	0.067918	0.053102	0.045534	76.4352	0.0203646	3.19271	0.176139	0.0954159	0.173485	0.0949037	0.0199202	3.69188e-05	0.86989	0.994755	0.967045	J2a1a1a2	0.8197
CGG100507	LV2002549601	LV3001853847	U	31850023	24711064	2310755	1890500	0.77585	0.072551	0.18186	0.09351	0.076504	0.059356	65.8203	0.0419283	4.88219	0.0169261	0.00802821	0.0170167	0.00786518	0.0411774	5.6254e-05	0.973668	0.999816	0.998952	J2a1a1a2	0.9332
CGG100507	LV2002549610	LV3001853860	U	146900027	120777720	9392220	8119422	0.82217	0.063936	0.13551	0.077764	0.067226	0.055271	71.4743	0.201892	26.7599	0.013881	0.00713549	0.0142921	0.0070414	0.199483	0.000379782	0.988386	0.999476	0.997831	J2a1a1a2	0.966
CGG100510	LV2002549567	LV3001854165	U	64217212	57359742	966741	928093	0.89321	0.015054	0.039977	0.016853	0.01618	0.014452	44.8944	0.0136725	2.93796	0.0217966	0.0129136	0.0217933	0.0127273	0.00635882	0.0013121	0.949299	0.999643	0.997833	T2b11	0.7705
CGG100510	LV2002549567	LV3001854267	E	58076396	52566534	905678	837761	0.90512	0.015594	0.07499	0.017229	0.015937	0.014425	47.9134	0.0131386	3.67149	0.204561	0.128601	0.203585	0.128801	0.00623857	0.00136512	0.841393	0.997887	0.984439	T2b11	0.7637
CGG100510	LV2002549558	LV3001854255	E	63751877	57732423	430293	406852	0.90557	0.0067494	0.054476	0.0074532	0.0070472	0.0063818	52.9502	0.00711864	4.11509	0.198762	0.12252	0.195436	0.123075	0.00343811	0.000759715	0.858713	0.998495	0.988729	T2b11	0.7539
CGG100510	LV2002549558	LV3001854152	U	108557901	96978437	644653	623062	0.89333	0.0059383	0.033492	0.0066473	0.0064247	0.0057394	47.7988	0.00976639	4.33816	0.0242566	0.0125884	0.0243652	0.0130236	0.00456088	0.00100607	0.948349	0.999475	0.997105	T2b11	0.8287
CGG100512	LV2002549532	LV3001854279	E	14994643	13359334	520274	485812	0.89094	0.034697	0.066238	0.038944	0.036364	0.032399	70.6031	0.0113493	3.62038	0.196812	0.126489	0.196382	0.128412	0.00586426	0.00129767	0.859947	0.988459	0.95432	T2b	0.6866
CGG100512	LV2002549576	LV3001854293	E	20009902	17382304	392808	359947	0.86868	0.01963	0.083656	0.022598	0.020707	0.017988	67.5863	0.00790327	3.95262	0.216917	0.140255	0.218464	0.136659	0.00415595	0.000925496	0.925111	0.999232	0.99561	T2b	0.7493
CGG100512	LV2002549576	LV3001854191	U	64974142	55047130	1250646	1163132	0.84721	0.019248	0.069975	0.022719	0.021129	0.017901	59.2241	0.0224586	9.63275	0.0244621	0.0114817	0.024556	0.0121428	0.0112252	0.00243032	0.965258	0.99827	0.993897	T2b	0.8706
CGG100512	LV2002549532	LV3001854179	U	93932810	83004682	3035172	2846785	0.88366	0.032312	0.062067	0.036566	0.034296	0.030306	60.7228	0.0567362	15.1139	0.0205468	0.0112407	0.0204129	0.0113134	0.0282306	0.00626824	0.983413	0.999599	0.997601	T2b	0.8941
CGG100513	LV2002549541	LV3001854219	E	11743027	9607647	161411	152064	0.81815	0.013745	0.057908	0.0168	0.015827	0.012949	79.6784	0.00406642	3.87036	0.228336	0.126954	0.222393	0.126908	0.00424326	7.25912e-06	0.902142	0.999327	0.995916	H2a2a1	0.5
CGG100513	LV2002549549	LV3001854305	E	30527545	25208726	105689	100801	0.82576	0.003462	0.046248	0.0041925	0.0039986	0.0033019	75.09	0.00276529	7.2594	0.244318	0.149479	0.243007	0.147708	0.00285319	3.33482e-06	0.818021	0.998617	0.991728	H2a2a1	0.5
CGG100513	LV2002549549	LV3001854204	U	112856715	94225479	399625	378620	0.83491	0.0035409	0.052561	0.0042411	0.0040182	0.0033548	65.3307	0.00805328	19.5515	0.0266176	0.0102516	0.0260239	0.0113824	0.00817025	1.25645e-05	0.987533	0.999911	0.999408	H2a2a1	0.5
CGG100513	LV2002549541	LV3001854114	U	109919043	90150556	1256492	1202889	0.82015	0.011431	0.04266	0.013937	0.013343	0.010943	66.6961	0.0256511	19.6148	0.0196012	0.00964745	0.0191847	0.0095104	0.0257887	0.00011842	0.989033	0.999924	0.999516	H2a2a1	0.5
CGG100519	LV2002549569	LV3001854221	E	23759016	20755887	108999	104593	0.8736	0.0045876	0.040422	0.0052514	0.0050391	0.0044022	52.235	0.00182491	2.73366	0.19956	0.118049	0.202638	0.120929	0.00187482	5.77698e-06	0.889776	0.999246	0.995607	H2a3a1	0.5332
CGG100519	LV2002549560	LV3001854306	E	71143948	66502187	285195	276004	0.93475	0.0040087	0.032227	0.0042885	0.0041502	0.0038795	81.9968	0.0104775	10.0617	0.176933	0.102781	0.173881	0.101428	0.0104449	1.53772e-05	0.874346	0.999018	0.994311	H2a3a1	0.924
CGG100519	LV2002549569	LV3001854115	U	129851659	110806833	614037	592993	0.85333	0.0047287	0.034271	0.0055415	0.0053515	0.0045666	50.9865	0.00978817	16.3503	0.0265364	0.0105538	0.026837	0.0105876	0.00993358	2.55332e-05	0.987674	0.999915	0.999474	H2a3a1	0.924
CGG100519	LV2002549560	LV3001854205	U	200183156	183916092	836087	814977	0.91873	0.0041766	0.025248	0.004546	0.0044312	0.0040711	68.3041	0.02011	21.708	0.0319488	0.0099447	0.0313456	0.00951303	0.0197335	3.02155e-05	0.989092	0.999927	0.999562	H2a3a1	1
CGG100530	LV2003598915	LV3003053314	E	18692818	15870462	1739790	1570368	0.84901	0.093072	0.09738	0.10962	0.098949	0.084009	58.3466	0.029754	7.11292	0.167413	0.0955191	0.167337	0.0956157	0.0306344	4.02536e-05	0.907636	0.998427	0.987328	U5b2a1a	0.8094
CGG100530	LV2003598914	LV3003053301	E	31350630	25405875	3024226	2685602	0.81037	0.096464	0.11197	0.11903	0.1057	0.085663	59.8131	0.0518873	11.3483	0.176115	0.100188	0.177062	0.100022	0.0533338	7.99851e-05	0.967735	0.99973	0.998454	U5b2a1a	0.8969
CGG100530	LV2003598914	LV3003051166	U	75242242	59133339	7172194	3889379	0.7859	0.095321	0.45771	0.12128	0.065773	0.051691	57.5588	0.0714753	15.0715	0.0122532	0.00789947	0.0119907	0.00802127	0.0748257	9.9455e-05	0.981323	0.999758	0.998179	U5b2a1a	0.9462
CGG100530	LV2003598915	LV3003051183	U	66721520	55676591	5929058	5107735	0.83446	0.088862	0.13852	0.10649	0.091739	0.076553	54.9037	0.0895956	20.1453	0.0115188	0.00800804	0.0112061	0.00779053	0.0916459	0.00012679	0.97297	0.996832	0.990141	U5b2a1a	0.9546
CGG100535	LV2003598891	LV3001540704	E	33744256	28299362	168687	152148	0.83864	0.0049989	0.098045	0.0059608	0.0053763	0.0045088	70.2219	0.00352785	5.83759	0.201546	0.13544	0.202611	0.138498	0.00379812	7.78124e-06	0.864505	0.998963	0.99349	J1b1a1	0.8228
CGG100535	LV2003598895	LV3003053263	E	65204106	57586311	228438	213397	0.88317	0.0035034	0.065842	0.0039668	0.0037056	0.0032727	65.081	0.00454365	8.24009	0.227224	0.137796	0.223227	0.137711	0.00475185	3.90746e-06	0.906071	0.997277	0.976023	J1b1a1	0.8114
CGG100535	LV2003598895	LV3003053367	U	304230773	235309457	951479	767092	0.77345	0.0031274	0.19378	0.0040435	0.0032599	0.0025214	55.4248	0.0136165	21.5342	0.0195808	0.00998757	0.0197729	0.0103149	0.0137748	2.54659e-05	0.991522	0.99994	0.99958	J1b1a1	0.9659
CGG100535	LV2003598891	LV3001540813	U	356202528	322813700	1483490	1347749	0.90626	0.0041647	0.091501	0.0045954	0.004175	0.0037836	65.6771	0.0304771	37.7716	0.017217	0.0091085	0.017173	0.00938515	0.0299917	6.61237e-05	0.992637	0.999917	0.999525	J1b1a1	0.9864
CGG100539	LV2003598922	LV3003053302	E	22138857	20610899	11490303	8855821	0.93098	0.51901	0.22927	0.55748	0.42966	0.40001	72.5112	0.216241	26.6289	0.19971	0.106422	0.199539	0.10564	0.22538	0.000574128	0.96419	0.997515	0.986981	H5a4a	0.6922
CGG100539	LV2003598922	LV3003051169	U	53405619	47809595	29556704	13799680	0.89521	0.55343	0.53311	0.61821	0.28863	0.25839	67.9925	0.307907	34.1724	0.0141804	0.00699149	0.0139793	0.00685454	0.32958	0.000826967	0.980892	0.997004	0.992406	H5a4a1	0.8318
CGG100539	LV2003598921	LV3003051155	U	44548568	39323886	20140288	7510739	0.88271	0.45209	0.62707	0.51216	0.19099	0.16859	68.0059	0.166565	39.1069	0.0159706	0.00773978	0.0155232	0.00787096	0.179395	0.000281472	0.992514	0.999942	0.999633	H5a4a1	0.8318
CGG100539	LV2003598921	LV3003053290	E	20381684	18792840	8804983	6970697	0.92204	0.432	0.20832	0.46852	0.37092	0.342	72.8525	0.167794	43.0878	0.228347	0.125503	0.229581	0.125202	0.177211	0.000273236	0.98882	0.999913	0.999464	H5a4a	0.7895
CGG100545	LV2003598932	LV3003053330	E	16941275	14480058	956182	878200	0.85472	0.05644	0.081555	0.066034	0.060648	0.051837	57.0471	0.0163726	1.85026	0.179142	0.099294	0.180422	0.101922	0.0166024	1.8072e-05	0.748322	0.996863	0.982682	H1a3a	0.6968
CGG100545	LV2003598931	LV3003053316	E	19729758	16484665	1314331	1183103	0.83552	0.066616	0.099843	0.07973	0.071769	0.059965	55.8137	0.0213618	2.22162	0.186441	0.104965	0.187989	0.105391	0.0217947	3.47461e-05	0.774149	0.991961	0.953261	H1a3a	0.805
CGG100545	LV2003598931	LV3003051188	U	53844002	44091715	3774514	2936010	0.81887	0.0701	0.22214	0.085605	0.066588	0.054528	53.6416	0.0506016	4.75364	0.0148412	0.00839175	0.0146162	0.00859852	0.0515609	7.28439e-05	0.968858	0.999796	0.998612	H1a3a	0.8387
CGG100545	LV2003598932	LV3003051205	U	106773652	88145511	6153962	5109074	0.82553	0.057635	0.16979	0.069815	0.057961	0.047849	55.1126	0.0911309	9.24431	0.0141845	0.00811035	0.0140857	0.00787031	0.0923203	0.000125898	0.970285	0.999639	0.997756	H1a3a	0.8947
CGG100651	LV2001741443	LV3001854236	E	12133266	11050173	474443	444311	0.91073	0.039102	0.06351	0.042935	0.040208	0.036619	84.6911	0.0158648	5.12421	0.122809	0.0627499	0.121714	0.0639525	0.0168469	2.39669e-05	0.632425	0.99716	0.981333	I2d	0.8646
CGG100651	LV2001741442	LV3001854224	E	8529718	7420875	469815	420892	0.87	0.055079	0.10413	0.063309	0.056717	0.049344	82.3042	0.0131293	7.95347	0.131533	0.0698094	0.130223	0.0716116	0.0139971	2.10868e-05	0.946629	0.999521	0.997237	I2d	0.8531
CGG100651	LV2001741443	LV3001854133	U	44849639	36421898	1311318	1266265	0.81208	0.029238	0.034357	0.036003	0.034766	0.028233	77.7195	0.037255	13.059	0.0145674	0.00537532	0.0146514	0.00531027	0.0384875	6.44563e-05	0.984265	0.99987	0.999255	I2d	0.9513
CGG100651	LV2001741442	LV3001854119	U	54343416	44489563	2766910	2568385	0.81867	0.050915	0.071749	0.062192	0.05773	0.047262	78.2261	0.0780041	36.4607	0.0169673	0.00578825	0.0169767	0.00582636	0.0815941	0.000186059	0.993008	0.999953	0.99969	I2d	0.97
CGG100653	LV2001741446	LV3001854273	E	12209166	10948004	1186861	952644	0.8967	0.09721	0.19734	0.1084	0.087015	0.078026	59.0598	0.0185648	4.08202	0.186331	0.106966	0.188789	0.110126	0.00900366	0.00208133	0.920339	0.999416	0.996243	H10e	0.6827
CGG100653	LV2001741447	LV3001854287	E	12424867	10915970	1372180	1212418	0.87855	0.11043	0.11642	0.1257	0.11106	0.097579	57.8462	0.0236177	4.24425	0.17415	0.0948848	0.173159	0.0945295	0.011963	0.00268646	0.900726	0.998127	0.981625	H10e	0.6272
CGG100653	LV2001741446	LV3001854174	U	59664684	47930543	5396258	4461521	0.80333	0.090443	0.17321	0.11258	0.093083	0.074776	55.422	0.0818669	18.7822	0.0201324	0.00982892	0.0201887	0.00948026	0.0391981	0.00859099	0.981269	0.999425	0.996674	H10e	0.9079
CGG100653	LV2001741447	LV3001854185	U	72044122	58965371	6673332	5738909	0.81846	0.092628	0.14002	0.11317	0.097326	0.079658	56.4447	0.109964	21.8241	0.0180264	0.00790604	0.017955	0.00785021	0.0548659	0.0123798	0.988417	0.99991	0.999495	H10e	0.8482
CGG100678	LV2001739712	LV3001539558	U	159958132	137540658	74994217	5826959	0.85985	0.46883	0.9223	0.54525	0.042365	0.036428	57.0695	0.112334	8.53365	0.0154421	0.00828924	0.0147473	0.00798397	0.0597782	0.01373	0.972305	0.99979	0.998673	HV16	0.7396
CGG100678	LV2001739714	LV3001538337	U	266416758	232215389	128008538	8541994	0.87162	0.48048	0.93327	0.55124	0.036784	0.032062	57.132	0.163077	12.4884	0.0147864	0.00807952	0.0144598	0.00782997	0.0865204	0.0197011	0.983594	0.999881	0.999244	HV16	0.8073
CGG100678	LV2001739714	LV3000809569	E	46991767	41888054	20851350	18082467	0.89139	0.44372	0.13279	0.49778	0.43168	0.3848	60.392	0.357844	25.418	0.286303	0.172331	0.286102	0.170998	0.191463	0.0442953	0.972571	0.999672	0.998085	HV16	0.7827
CGG100678	LV2001739712	LV3000809557	E	65586857	58593493	29443246	25106516	0.89337	0.44891	0.14729	0.5025	0.42848	0.38279	60.3265	0.49811	30.3125	0.27796	0.165577	0.278616	0.164654	0.265995	0.0613332	0.982636	0.999858	0.999163	HV16	0.7313
CGG100679	LV2001739715	LV3001539537	U	212171314	188917912	82815206	8113163	0.8904	0.39032	0.90203	0.43836	0.042945	0.038238	67.6254	0.188897	21.9731	0.0118846	0.0060953	0.0112944	0.00570936	0.100969	0.0238263	0.968683	0.995648	0.986882	H10e1	0.8242
CGG100679	LV2001739716	LV3001538387	U	167635155	149842828	61392122	8641018	0.89386	0.36622	0.85924	0.40971	0.057667	0.051546	68.2806	0.20397	25.7656	0.0125867	0.00622875	0.0122507	0.00588017	0.108589	0.0259559	0.978832	0.998772	0.993997	H10e1	0.8756
CGG100679	LV2001739716	LV3000809596	E	24212027	22098553	8580686	7511944	0.9127	0.35439	0.12455	0.38829	0.33992	0.31025	77.9639	0.204701	27.5677	0.169164	0.107041	0.168722	0.106257	0.110441	0.0265431	0.965395	0.999432	0.995854	H10e1	0.8756
CGG100679	LV2001739715	LV3000809582	E	46988794	42799452	19393098	16750672	0.91084	0.41271	0.13625	0.45311	0.39137	0.35648	77.409	0.442853	47.1338	0.164125	0.103838	0.164866	0.103326	0.237313	0.0569793	0.981533	0.999829	0.998922	H10e1	0.8242
CGG100682	LV2001739449	LV3001539509	U	60455454	51995199	7036437	369787	0.86005	0.11639	0.94744	0.13532	0.0071119	0.0061166	44.4508	0.00536816	2.32271	0.00879843	0.00685857	0.00884345	0.00655983	0.00263648	0.000576401	0.885092	0.999263	0.99561	H1a1	0.8225
CGG100682	LV2001739450	LV3001539570	U	141646275	113998376	18023511	700225	0.80481	0.12724	0.96114	0.1581	0.0061424	0.0049434	44.9579	0.0103284	2.72503	0.00822076	0.00678595	0.00864704	0.00618697	0.00511841	0.00112314	0.920917	0.999464	0.996636	H1a1	0.8566
CGG100682	LV2001739449	LV3000809558	E	18613421	15665287	2302854	1729118	0.84161	0.12372	0.24914	0.147	0.11037	0.092896	44.7603	0.0252539	8.15565	0.165976	0.0949238	0.166118	0.0948297	0.0126031	0.00271781	0.893935	0.998857	0.993387	H1a1	0.8214
CGG100682	LV2001739450	LV3000809570	E	37679435	30854072	5230895	4312922	0.81885	0.13882	0.17549	0.16953	0.13978	0.11446	45.2505	0.0637368	10.9965	0.161395	0.0901914	0.160302	0.089958	0.0318405	0.00668629	0.947377	0.999562	0.997556	H1a	0.8429
CGG100683	LV2001739453	LV3000767371	U	175285680	147466083	13962210	2038050	0.84128	0.079654	0.85403	0.09468	0.01382	0.011627	51.6083	0.0357568	2.94991	0.0101484	0.00730856	0.0096023	0.00689664	0.0172097	0.00379012	0.953259	0.999657	0.997743	T2a1b1a1b	0.8919
CGG100683	LV2001739453	LV3000809510	E	31275820	26499018	2767703	2489799	0.84726	0.088493	0.1004	0.10444	0.093958	0.079607	53.8488	0.0453686	3.29048	0.119243	0.0640632	0.119551	0.0635698	0.0213779	0.00470273	0.90327	0.999189	0.995394	T2a1b1a1b	0.8361
CGG100683	LV2001739451	LV3000767367	U	237808858	195859283	17432191	2778521	0.82359	0.073303	0.8406	0.089003	0.014186	0.011683	50.8793	0.0475587	4.78665	0.0103723	0.00694714	0.0102096	0.00684315	0.0226731	0.00483254	0.963134	0.998622	0.991808	T2a1b1a1b1	0.9107
CGG100683	LV2001739451	LV3000809583	E	44415615	36931182	3846239	3328576	0.83149	0.086596	0.13458	0.10414	0.090129	0.074941	52.7962	0.0594443	4.81616	0.122559	0.0660805	0.12284	0.0660207	0.0280917	0.0061457	0.930298	0.99757	0.982771	T2a1b1a1b1	0.8646
CGG100686	LV2001739460	LV3001538351	U	192904706	144539421	37724943	3665541	0.74927	0.19556	0.90283	0.261	0.02536	0.019001	49.3324	0.0583504	5.33804	0.022036	0.0126548	0.0211189	0.0118154	0.0309509	0.00693202	0.958821	0.999654	0.997943	K1a4a1	0.8999
CGG100686	LV2001739459	LV3000765812	U	221286163	166598245	49154799	5464337	0.75286	0.22213	0.88883	0.29504	0.032799	0.024693	49.6599	0.0878264	7.44046	0.0213746	0.0119827	0.0211136	0.0117758	0.0465867	0.0107012	0.98034	0.999847	0.999154	K1a4a1	0.8999
CGG100686	LV2001739460	LV3000809584	E	73436424	56704751	11880170	10570156	0.77216	0.16177	0.11026	0.2095	0.1864	0.14393	53.6909	0.181956	15.616	0.365682	0.226167	0.366718	0.224857	0.0976292	0.0220423	0.965883	0.998886	0.992883	K1a4a1	0.8594
CGG100686	LV2001739459	LV3000809571	E	93407074	73218278	17900522	15766439	0.78386	0.19163	0.11921	0.24448	0.21533	0.16879	54.1918	0.273637	20.3708	0.364484	0.226518	0.365689	0.225079	0.147644	0.0331848	0.970443	0.99867	0.98865	K1a4a1e	0.8518
CGG100687	LV2001739463	LV3000809511	E	12612621	10618232	4044484	3436242	0.84187	0.32066	0.15038	0.38089	0.32361	0.27244	59.8917	0.0654613	16.129	0.250969	0.162241	0.250745	0.161109	0.0354808	0.0082452	0.974842	0.999849	0.999005	H2a2a	0.6921
CGG100687	LV2001739462	LV3001538305	U	337248474	282042680	113964882	8416697	0.8363	0.33792	0.92614	0.40406	0.029841	0.024956	60.8641	0.171554	28.6904	0.0156701	0.00808431	0.0148867	0.00782468	0.0919973	0.0213297	0.988096	0.999883	0.999351	H2a2b	0.9429
CGG100687	LV2001739463	LV3000765845	U	181605985	148110777	64530181	10479415	0.81556	0.35533	0.8376	0.43568	0.070753	0.057704	60.1418	0.207596	33.2187	0.0162035	0.00869545	0.0155927	0.00844556	0.110896	0.0256322	0.993298	0.999956	0.999727	H2a2b	0.9429
CGG100687	LV2001739462	LV3000809598	E	34884850	30568920	10992476	9600249	0.87628	0.3151	0.12665	0.35959	0.31405	0.27519	71.1825	0.225943	40.2045	0.245879	0.159143	0.242092	0.156968	0.122208	0.029067	0.979207	0.999745	0.998568	H2a2b	0.6789
CGG100689	LV2001739466	LV3000809548	E	14347172	12459288	314540	267799	0.86841	0.021923	0.1486	0.025245	0.021493	0.018665	59.691	0.00560748	1.04406	0.101968	0.0592959	0.099237	0.0590005	0.00281838	0.000680286	0.577036	0.996582	0.979755	T2b13	0.6068
CGG100689	LV2001739467	LV1012788806	U	148773312	128028333	5254023	634699	0.86055	0.035315	0.87919	0.041037	0.0049574	0.0042662	56.5672	0.0123655	1.81828	0.00810051	0.00511671	0.00750563	0.00483185	0.00640668	0.00141058	0.913774	0.999376	0.996121	T2b13	0.9071
CGG100689	LV2001739467	LV3000809560	E	40937262	34836966	1595072	1404340	0.85098	0.038963	0.11957	0.045786	0.040311	0.034304	57.8669	0.0279415	3.75961	0.104946	0.0594387	0.105648	0.0585849	0.0143758	0.00320075	0.889323	0.9969	0.976116	T2b13	0.849
CGG100691	LV2001739470	LV3000809599	E	23495220	20825991	246184	216977	0.88639	0.010478	0.11863	0.01182	0.010418	0.0092349	62.6441	0.00498938	0.893295	0.161908	0.0907207	0.159159	0.0902099	0.0025687	0.000625531	NA	NA	NA	H2a2a	0.5269
CGG100691	LV2001739470	LV3001538367	U	113755526	93979485	1226957	494559	0.82615	0.010785	0.59692	0.013055	0.0052624	0.0043475	55.8709	0.00935967	1.8732	0.0139781	0.0082237	0.0128055	0.00903714	0.00493297	0.00116249	0.908879	0.999362	0.99606	J1c3c	0.8606
CGG100691	LV2001739471	LV3000809512	E	37913685	32632409	379305	337048	0.8607	0.010004	0.1114	0.011623	0.010328	0.0088898	61.7444	0.00715366	2.2559	0.171063	0.0953488	0.171183	0.0944507	0.00359623	0.000797729	0.829196	0.998576	0.99197	J1c3c	0.676
CGG100691	LV2001739471	LV3001539533	U	101584136	80148615	1072866	578828	0.78898	0.010561	0.46048	0.013385	0.0072219	0.005698	55.67	0.010911	3.15107	0.0138113	0.00834276	0.0141048	0.00833327	0.00568254	0.00124498	0.949812	0.999639	0.997712	J1c3c	0.8804
CGG100692	LV2001739474	LV3001539832	U	132245849	106614789	52189406	7476893	0.80618	0.39463	0.85673	0.48951	0.070129	0.056537	49.0602	0.115091	8.48784	0.0201482	0.0110734	0.0197358	0.0107418	0.120178	0.000124129	0.98029	0.999867	0.999126	K1a1a	0.8796
CGG100692	LV2001739475	LV3000809561	E	28232014	24459647	10401081	9174638	0.86637	0.36841	0.11791	0.42523	0.37509	0.32497	53.082	0.152888	11.1289	0.331255	0.210276	0.329694	0.207764	0.16003	0.000195963	0.964487	0.99968	0.998215	K1a1a	0.8553
CGG100692	LV2001739475	LV3000769135	U	185657976	153208664	73878597	10649485	0.82521	0.39792	0.85585	0.4822	0.069509	0.05736	49.2409	0.164421	11.7591	0.020612	0.0106425	0.0193184	0.0107259	0.172162	0.000232124	0.986424	0.999901	0.999361	K1a1a	0.8796
CGG100692	LV2001739474	LV3000809549	E	43181004	37323603	15771104	13844204	0.86435	0.36523	0.12217	0.42255	0.37092	0.3206	53.4122	0.232704	15.9262	0.327658	0.207087	0.327574	0.205223	0.242118	0.000277699	0.971475	0.999584	0.996012	K1a1a	0.8004
CGG100700	LV2001739473	LV3001539488	U	58879938	47701682	7538128	273347	0.81015	0.12802	0.96373	0.15802	0.0057303	0.0046424	62.3243	0.00564822	1.4637	0.0110118	0.00663059	0.00987741	0.00645412	0.00595119	7.07386e-06	0.861929	0.999111	0.99447	H2a	0.706
CGG100700	LV2001739472	LV3000809525	E	18415751	13904071	2038042	1668217	0.755	0.11066	0.18146	0.14657	0.11998	0.090586	63.0379	0.0348292	6.41053	0.179512	0.100542	0.181492	0.0991334	0.0369121	5.66414e-05	0.912037	0.997468	0.974836	H2a	0.6876
CGG100700	LV2001739473	LV3000809537	E	12218454	10094490	1394833	1149967	0.82616	0.11415	0.17555	0.13817	0.11392	0.094117	64.6294	0.024403	6.73794	0.188144	0.106072	0.188913	0.105553	0.0260319	4.41274e-05	0.951354	0.999647	0.997864	H1b1+16362	0.8705
CGG100747	LV2002549737	LV3003052601	E	28321	24510	12570	11544	0.86543	0.44384	0.081622	0.51285	0.47099	0.40761	59.2091	0.000224537	0.0141228	0.112252	0.0537052	0.12132	0.058646	0.000247201	0	NA	NA	NA	H2a2a1	0.5
CGG100747	LV2002549739	LV3001538724	E	7473812	7008861	3886778	982515	0.93778	0.52005	0.74721	0.55455	0.14018	0.13146	55.8895	0.0194649	1.29459	0.10504	0.0524025	0.101861	0.0510862	0.0194582	1.66404e-05	0.507806	0.995994	0.974701	J1c+16261	0.7304
CGG100747	LV2002549739	LV3001538843	U	20254035	18364967	10244247	2394645	0.90673	0.50578	0.76624	0.55781	0.13039	0.11823	57.8049	0.0492352	3.73125	0.0094805	0.00589344	0.0089772	0.00588344	0.0499061	8.84906e-05	0.935176	0.999384	0.996349	J1c+16261	0.8996
CGG100748	LV2002549741	LV3001538726	E	42975860	41162768	21621534	5081082	0.95781	0.5031	0.76499	0.52526	0.12343	0.11823	62.9672	0.107916	9.03313	0.305511	0.207247	0.299625	0.202892	0.109415	0.000173983	0.962637	0.999705	0.998129	U4	0.799
CGG100748	LV2002549740	LV3001538725	E	16665549	15952730	8563877	5262982	0.95722	0.51386	0.38544	0.53682	0.32991	0.3158	64.9263	0.114995	9.6922	0.312449	0.212838	0.310947	0.211809	0.115994	0.000179878	0.937902	0.999472	0.99663	U4a2a	0.8427
CGG100748	LV2002549740	LV3001538844	U	23325606	21675242	13632833	9630429	0.92924	0.58445	0.29358	0.62895	0.4443	0.41286	60.6172	0.195438	15.9609	0.0253549	0.0124348	0.0256594	0.0127065	0.195483	0.000282988	0.97053	0.997921	0.990615	U4a2a	0.917
CGG100748	LV2002549741	LV3001538845	U	153318762	143592694	85823850	30680815	0.93656	0.55977	0.64251	0.59768	0.21366	0.20011	56.9614	0.582838	35.8756	0.0289087	0.0120735	0.0288128	0.0122072	0.582396	0.00087736	0.972603	0.992428	0.985957	U4a2a	0.9646
CGG100749	LV2002549742	LV3001538727	E	15329343	13663185	5270390	489168	0.8913	0.34381	0.90718	0.38573	0.035801	0.03191	59.9782	0.0105307	0.848874	0.128004	0.0678354	0.124783	0.0683916	0.00552326	0.00127063	NA	NA	NA	K	0.5424
CGG100749	LV2002549743	LV3001538728	E	19244618	17338540	6805689	1601562	0.90095	0.35364	0.76467	0.39251	0.09237	0.083221	63.5179	0.0368825	3.54065	0.145198	0.0773112	0.141282	0.0762225	0.0186381	0.00444855	0.895227	0.999122	0.994898	K1c2	0.7865
CGG100749	LV2002549743	LV3001538847	U	49080241	43769910	17562988	2133834	0.8918	0.35784	0.8785	0.40125	0.048751	0.043476	61.9289	0.048444	4.98334	0.0133167	0.00686835	0.0126024	0.00620492	0.0247927	0.00588085	0.956158	0.998591	0.990516	K1c2	0.9177
CGG100749	LV2002549742	LV3001538846	U	50133673	44769115	19280113	2743973	0.89299	0.38457	0.85767	0.43065	0.061291	0.054733	60.628	0.0603058	5.14895	0.0113852	0.00663842	0.010232	0.00630585	0.0310081	0.00731176	0.9279	0.999446	0.996297	K1c2	0.906
CGG100750	LV2002549744	LV3001538729	E	15089070	14277908	8033694	551836	0.94624	0.53241	0.9313	0.56266	0.038649	0.036571	62.6771	0.0125801	0.751765	0.110322	0.0595169	0.107386	0.0602679	0.00628786	0.00140718	NA	NA	NA	U2e1h	0.5445
CGG100750	LV2002549745	LV3001538730	E	5483657	5237779	3031316	708421	0.95516	0.55279	0.76629	0.57874	0.13525	0.12918	60.5881	0.0148383	0.795522	0.118472	0.0676256	0.116137	0.0662913	0.00710733	0.00163862	NA	NA	NA	U2e1'2'3	0.5401
CGG100750	LV2002549745	LV3001538851	U	25955607	24057111	13884854	3367509	0.92685	0.53494	0.75746	0.57716	0.13997	0.12974	58.3872	0.0681624	3.1192	0.027034	0.00740325	0.0266985	0.00714986	0.0335453	0.00777476	0.959284	0.999722	0.998196	U2e1	0.8674
CGG100750	LV2002549744	LV3001538850	U	116464478	106711207	59357575	3542325	0.91625	0.50966	0.94032	0.55624	0.033195	0.030415	60.3922	0.0796692	5.32344	0.0168321	0.00637318	0.0163056	0.0062391	0.0392903	0.00877049	0.940473	0.999558	0.997185	U2e1h	0.9245
CGG100751	LV2002549746	LV3001538731	E	25556112	23428415	7318075	1847560	0.91674	0.28635	0.74753	0.31235	0.078859	0.072294	69.9195	0.0461596	3.57885	0.271393	0.179382	0.267267	0.177013	0.0238257	0.00558171	0.876816	0.991212	0.964916	H4a1a1a	0.7337
CGG100751	LV2002549747	LV3001538732	E	45050659	41758586	15378893	4038184	0.92692	0.34136	0.73742	0.36828	0.096703	0.089636	70.6988	0.102258	7.79299	0.271927	0.180243	0.264866	0.177366	0.0526218	0.0125724	0.952171	0.999619	0.99751	H4a1a1a	0.7865
CGG100751	LV2002549746	LV3001538852	U	103887249	92334096	31423516	5381504	0.88879	0.30247	0.82874	0.34032	0.058282	0.051801	63.1768	0.122255	9.18462	0.0253915	0.010277	0.0255096	0.00992479	0.0623189	0.0144024	0.977284	0.999846	0.999064	H4a1a1a	0.8902
CGG100751	LV2002549747	LV3001538853	U	101010185	91433198	36339635	9247028	0.90518	0.35976	0.74553	0.39744	0.10113	0.091545	62.2822	0.204218	15.4428	0.0203592	0.0104351	0.0199871	0.0103065	0.103632	0.0240318	0.980411	0.999152	0.995928	H4a1a1a	0.8902
CGG100759	LV2002549771	LV3001538754	E	59449947	52882972	22300892	752348	0.88953	0.37512	0.96626	0.4217	0.014226	0.012655	85.1058	0.031581	3.49399	0.118979	0.0587727	0.114089	0.0588292	0.0167255	0.0039347	0.911765	0.999353	0.995878	U5a1a1b	0.9167
CGG100759	LV2002549770	LV3001538752	E	36091918	31207011	13092338	906308	0.86465	0.36274	0.93077	0.41953	0.029041	0.025111	87.7872	0.038519	4.74724	0.117708	0.0610981	0.113919	0.0597757	0.0196873	0.00492987	0.937168	0.999174	0.995012	U5a1a1b	0.8693
CGG100759	LV2002549770	LV3001538871	U	136849950	118529634	49889123	3222530	0.86612	0.36455	0.9354	0.4209	0.027187	0.023547	86.9984	0.135366	16.536	0.0133387	0.00629579	0.0130553	0.00598334	0.0708078	0.0170226	0.982985	0.999478	0.996958	U5a1a1b	0.9757
CGG100759	LV2002549771	LV3001538872	U	209093655	185665454	77502686	2895353	0.88795	0.37066	0.96264	0.41743	0.015594	0.013847	82.8443	0.114531	12.4362	0.0158198	0.00703288	0.0143954	0.00634898	0.0596403	0.0151065	0.968839	0.997758	0.991544	U5a1a1b	0.9542
CGG100797	LV2002549793	LV3001853915	E	6051544	5179717	388404	288352	0.85593	0.064182	0.25759	0.074985	0.055669	0.047649	66.2619	0.00649576	2.48754	0.119506	0.0737152	0.117772	0.0742464	0.00320812	0.000764667	0.878949	0.999137	0.994231	T2b28	0.7344
CGG100797	LV2002549794	LV3001853902	E	9537449	8306805	434653	321886	0.87096	0.045573	0.25944	0.052324	0.038749	0.033749	69.2696	0.00747392	3.18112	0.107619	0.0692277	0.109359	0.0696355	0.00401996	0.000972992	0.903326	0.999277	0.995738	T2b28	0.764
CGG100797	LV2002549793	LV3001853812	U	93332797	75038028	5207206	4208531	0.80398	0.055791	0.19178	0.069394	0.056085	0.045091	65.8354	0.0945988	34.6412	0.00898453	0.00473173	0.00908954	0.00472997	0.0462117	0.0106682	0.994592	0.999965	0.999757	T2b28	0.9531
CGG100797	LV2002549794	LV3001853799	U	179759481	136186220	8588648	6881787	0.7576	0.047778	0.19873	0.063065	0.050532	0.038283	67.3679	0.155528	62.1796	0.00708454	0.00474217	0.00719246	0.0046161	0.0807742	0.0192902	0.989549	0.998336	0.995707	T2b28	0.9746
CGG100802	LV2002549809	LV3001853916	E	6720898	5783701	560886	418777	0.86055	0.083454	0.25336	0.096977	0.072406	0.062309	54.4498	0.00740922	1.36804	0.177022	0.0947328	0.175645	0.0932806	0.00755344	1.33393e-05	0.729158	0.99789	0.987614	H2a2a	0.5405
CGG100802	LV2002549807	LV3001853903	E	8382405	7278994	640381	500996	0.86836	0.076395	0.21765	0.087976	0.068827	0.059767	63.2552	0.0108012	2.07834	0.183536	0.0927008	0.18006	0.0946686	0.0108942	1.80552e-05	0.729602	0.997232	0.981792	H1a1b	0.7289
CGG100802	LV2002549807	LV3001853800	U	16761113	14266871	1209644	1069212	0.85118	0.072169	0.11609	0.084786	0.074943	0.063791	59.3642	0.0207062	3.9656	0.0133692	0.00633905	0.0137534	0.00668105	0.020596	3.43587e-05	0.958033	0.99974	0.998452	H1a1b	0.8076
CGG100802	LV2002549809	LV3001853813	U	55079831	45782463	3950598	3285783	0.8312	0.071724	0.16828	0.08629	0.071769	0.059654	51.0835	0.0546246	8.40847	0.0156792	0.00663751	0.015773	0.00666763	0.0544158	6.88017e-05	0.971704	0.999798	0.998669	H1a1b	0.9038
CGG100820	LV2002549840	LV3001853984	E	47093339	37476120	3810018	3153459	0.79578	0.080903	0.17232	0.10166	0.084145	0.066961	65.9145	0.0678713	8.57354	0.29267	0.187583	0.289792	0.185233	0.069036	0.000134909	0.950021	0.999429	0.996858	H1b1a	0.7933
CGG100820	LV2002549839	LV3001853971	E	63209430	47636154	5306061	4412286	0.75362	0.083944	0.16844	0.11138	0.092624	0.069804	64.5789	0.0933186	11.476	0.291024	0.186484	0.285951	0.18438	0.0953626	0.000134033	0.898875	0.987544	0.956194	H1b1a	0.7167
CGG100820	LV2002549840	LV3001853879	U	71123985	59199134	6265163	5653129	0.83233	0.088087	0.097688	0.10583	0.095493	0.079482	59.3921	0.110704	13.0048	0.0297817	0.0119908	0.0295271	0.0118427	0.104242	0.00016344	0.970432	0.999285	0.993981	H1b1+16362	0.8829
CGG100820	LV2002549839	LV3001853866	U	134136598	113850673	13142625	11988562	0.84876	0.097979	0.08781	0.11543	0.1053	0.089375	60.8406	0.242178	24.399	0.0372447	0.016996	0.0371392	0.0169257	0.232773	0.000398258	0.924169	0.970632	0.951205	H1b1a	0.879
CGG100908	LV2002786517	LV3003052429	E	14710807	10486411	294606	227333	0.71283	0.020026	0.22834	0.028094	0.021678	0.015453	51.0087	0.00366706	0.395558	0.213036	0.135524	0.212145	0.132832	0.00389166	4.07589e-06	NA	NA	NA	H2a2a1	0.5
CGG100908	LV2002786518	LV3003052464	E	21835464	16209532	420464	329188	0.74234	0.019256	0.21708	0.025939	0.020308	0.015075	53.2923	0.00560515	0.478363	0.21579	0.132795	0.212995	0.134752	0.0058777	5.17065e-06	NA	NA	NA	X2i+@225	0.5357
CGG100908	LV2002786517	LV3003052659	U	94375593	71238591	1616152	1470167	0.75484	0.017124	0.090328	0.022686	0.020637	0.015577	49.2174	0.0229328	1.85654	0.0230727	0.00743479	0.0232414	0.00749794	0.0235593	3.00639e-05	0.873145	0.999107	0.994723	X2i+@225	0.8314
CGG100908	LV2002786518	LV3003052683	U	154642895	122569904	2326040	2129438	0.79259	0.015041	0.084522	0.018977	0.017373	0.01377	52.0779	0.0356145	2.54228	0.0375057	0.00768077	0.0382644	0.00745522	0.0361227	4.79338e-05	0.929536	0.999546	0.997111	X2i+@225	0.8551
CGG100914	LV2003598752	LV3003052508	E	17045037	14469140	112177	86922	0.84887	0.0065812	0.22513	0.0077528	0.0060074	0.0050995	74.2036	0.00242901	1.20267	0.127118	0.0780498	0.132231	0.0787885	0.00254557	7.59597e-06	0.674439	0.997595	0.984816	J2a1a1a2	0.5872
CGG100914	LV2003598751	LV3003052496	E	17322463	14166443	101591	78391	0.8178	0.0058646	0.22836	0.0071712	0.0055335	0.0045253	63.5335	0.00165766	1.27207	0.136876	0.0818439	0.134634	0.0760295	0.00170123	8.72442e-06	0.381103	0.993373	0.963824	H2a2a	0.5191
CGG100914	LV2003598752	LV3003052712	U	152520298	133956004	348276	323675	0.87828	0.0022834	0.070636	0.0025999	0.0024162	0.0021221	68.8496	0.00787791	4.01642	0.0191161	0.00593671	0.0198851	0.00605809	0.00794008	1.65899e-05	0.964756	0.999775	0.998482	J2a1a1a2	0.8909
CGG100914	LV2003598751	LV3003052698	U	260951196	233337718	558174	518479	0.89418	0.0021389	0.071115	0.0023921	0.002222	0.0019868	65.2826	0.0111958	8.9254	0.0201518	0.00647885	0.0207696	0.00619195	0.0113891	3.03334e-05	0.984195	0.999888	0.999252	J2a1a1a2	0.9511
CGG100918	LV2003598770	LV3003052498	E	13284655	11138742	1055837	779883	0.83846	0.079477	0.26136	0.094789	0.070015	0.058705	60.9777	0.0158321	9.99095	0.11645	0.0695521	0.115484	0.070616	0.00844782	0.00190779	0.909362	0.997157	0.97172	K1d	0.9289
CGG100918	LV2003598769	LV3003052487	E	14340510	12085140	621491	466437	0.84272	0.043338	0.24948	0.051426	0.038595	0.032525	58.8339	0.00957257	10.5703	0.119575	0.0729822	0.118145	0.0721066	0.00494707	0.00115044	0.941531	0.999322	0.996191	K1d	0.895
CGG100918	LV2003598769	LV3003052686	U	107091361	89697283	3802358	3383843	0.83757	0.035505	0.11006	0.042391	0.037725	0.031597	57.6887	0.067025	58.908	0.0182482	0.00560752	0.0179509	0.00566868	0.0339833	0.00775613	0.996348	0.999975	0.99984	K1d	0.9916
CGG100918	LV2003598770	LV3003052701	U	152091221	131578220	10807624	9434301	0.86512	0.07106	0.12706	0.082138	0.071701	0.06203	62.7239	0.200345	85.8393	0.0198126	0.00523626	0.0198602	0.0051484	0.102855	0.0238471	0.995182	0.999936	0.999586	K1d	0.9916
CGG100920	LV2003598766	LV3003052415	E	10995776	9137146	1179542	852628	0.83096	0.10727	0.27715	0.12909	0.093314	0.077541	51.7788	0.0146725	10.1108	0.164178	0.0964136	0.162463	0.0966538	0.00752675	0.00166623	0.971577	0.999786	0.998749	T2b1	0.8946
CGG100920	LV2003598764	LV3003052402	E	11602908	9913980	2125899	1585451	0.85443	0.18322	0.25422	0.21443	0.15992	0.13664	64.5339	0.0346988	14.3522	0.162047	0.101404	0.160636	0.102054	0.0186679	0.00422117	0.891754	0.977222	0.945499	T2b1	0.8823
CGG100920	LV2003598766	LV3003052673	U	119840946	101115707	11686653	9979256	0.84374	0.097518	0.14609	0.11557	0.098691	0.08327	52.8832	0.176783	100.066	0.0257118	0.00863616	0.0255068	0.00851125	0.0900059	0.0202241	0.995338	0.999898	0.999296	T2b1	1
CGG100920	LV2003598764	LV3003052649	U	107238732	93066573	18148370	15665963	0.86784	0.16923	0.13678	0.195	0.16833	0.14608	63.9389	0.339057	113.478	0.0269206	0.00687193	0.0268052	0.00679404	0.176152	0.0410644	0.99668	0.999954	0.999622	T2b1	1
CGG100921	LV2003598768	LV3003052467	E	13459003	9098170	358889	261112	0.67599	0.026665	0.27244	0.039446	0.028699	0.0194	73.1043	0.00663555	1.30491	0.217896	0.120398	0.214217	0.118923	0.00715785	1.34066e-05	0.672461	0.997618	0.985299	H2a2a	0.5267
CGG100921	LV2003598767	LV3003052432	E	11060694	8496964	362559	277706	0.76821	0.032779	0.23403	0.042669	0.032682	0.025107	75.1962	0.00762461	1.82829	0.219382	0.122502	0.214848	0.124367	0.00814366	2.11374e-05	0.761311	0.998063	0.987892	U5a2c	0.6264
CGG100921	LV2003598768	LV3003052674	U	120257208	88925731	3422284	2954600	0.73946	0.028458	0.13665	0.038484	0.033225	0.024569	70.2638	0.0717738	11.8319	0.0308287	0.00822498	0.0308026	0.0084485	0.0750367	0.000107118	0.980025	0.999843	0.999108	U5a2c	0.9654
CGG100921	LV2003598767	LV3003052635	U	108223104	84729904	3932771	3596334	0.78291	0.036339	0.085547	0.046415	0.042444	0.03323	72.4105	0.0917057	17.157	0.0277585	0.00838712	0.0281058	0.00822854	0.0956065	0.000168678	0.985653	0.999891	0.999313	U5a2c	0.9654
CGG100926	LV2003598783	LV3003052511	E	13939821	11204606	794341	597554	0.80378	0.056983	0.24773	0.070894	0.053331	0.042866	52.2925	0.010105	5.77905	0.202749	0.116142	0.203027	0.115899	0.00522221	0.00116513	0.791107	0.997989	0.988776	H2a2a	0.6477
CGG100926	LV2003598784	LV3003052523	E	17335656	14156327	899634	671199	0.8166	0.051895	0.25391	0.063549	0.047413	0.038717	54.4899	0.0119682	8.74561	0.194481	0.109834	0.19479	0.109193	0.00600977	0.00134029	0.943253	0.999387	0.996664	H84	0.9304
CGG100926	LV2003598784	LV3003052730	U	108690926	92225775	4128453	3497686	0.84851	0.037983	0.15278	0.044764	0.037925	0.03218	52.3487	0.0599014	33.7078	0.018898	0.00902444	0.0187639	0.00910053	0.0293626	0.00619811	0.991913	0.999942	0.999608	H84	0.9606
CGG100926	LV2003598783	LV3003052714	U	185831253	156450273	9174015	7997845	0.84189	0.049367	0.1282	0.058638	0.05112	0.043038	51.0104	0.132798	53.2872	0.0268506	0.00931775	0.0272998	0.0094687	0.0668099	0.0144116	0.99276	0.99993	0.999553	H84	0.9606
CGG100951	LV2003598681	LV3001539294	E	6329800	5685863	453796	435662	0.89826	0.071691	0.03996	0.079811	0.076621	0.068827	64.0446	0.00930508	0.612771	0.20717	0.134319	0.212238	0.138803	0.00473305	0.00108328	NA	NA	NA	K	0.6814
CGG100951	LV2003598680	LV3001539282	E	29347461	25077854	2787889	2681595	0.85451	0.094995	0.038127	0.11116	0.10693	0.091374	59.6139	0.0524799	2.59823	0.214736	0.138047	0.213125	0.136851	0.0272791	0.00609861	0.88111	0.999055	0.994364	K2a	0.7753
CGG100951	LV2003598681	LV3001856963	U	112065675	92011890	6633910	5830595	0.82105	0.059196	0.12109	0.072098	0.063367	0.052028	53.3282	0.104459	5.25505	0.115316	0.0350243	0.116907	0.0355203	0.0516831	0.011525	0.949179	0.999647	0.997772	K2	0.8596
CGG100951	LV2003598680	LV3001856950	U	138377646	114249205	10758794	9406527	0.82563	0.077749	0.12568	0.094169	0.082333	0.067977	53.292	0.168428	6.8939	0.107184	0.023177	0.107003	0.0232707	0.0828858	0.0181531	0.960816	0.998542	0.992929	K2	0.8577
CGG101680	LV2002786248	LV3001857001	U	30940551	30677023	7393311	4878865	0.99148	0.23895	0.34009	0.241	0.15903	0.15768	74.2979	0.121213	5.44269	0.107358	0.0152972	0.108089	0.0148916	0.0834698	0.000167499	0.96002	0.999718	0.998292	N1b1a	0.8528
CGG101680	LV2002786247	LV3001856987	U	34538263	34236283	11144062	6851132	0.99125	0.32265	0.38522	0.3255	0.20011	0.19836	74.0474	0.169406	7.19416	0.0903851	0.0141563	0.0912057	0.0140589	0.116737	0.000230439	0.955495	0.9983	0.991892	N1b1a	0.8401
CGG101680	LV2002786248	LV3001539316	E	36560690	32667084	14962561	14375907	0.8935	0.40925	0.039208	0.45803	0.44007	0.3932	57.1499	0.260105	17.8308	0.30465	0.200451	0.302183	0.198822	0.268968	0.000383521	0.984212	0.999831	0.998969	N1b1a	0.9281
CGG101680	LV2002786247	LV3001539300	E	36435474	32502743	16233652	15630292	0.89206	0.44554	0.037167	0.49945	0.48089	0.42898	57.4075	0.282282	18.2525	0.295936	0.193634	0.293875	0.192822	0.295103	0.000371815	0.990465	0.999939	0.999618	N1b1a	0.9076
CGG101689	LV2002786212	LV3001539324	E	18132408	15746357	1027469	973421	0.8684	0.056664	0.052603	0.065251	0.061818	0.053684	57.0151	0.018518	4.04961	0.160322	0.0878592	0.159154	0.0870227	0.00983676	0.00220571	0.93439	0.999536	0.997095	H3h	0.7231
CGG101689	LV2002786211	LV3001539312	E	20919420	18176303	1902283	1786953	0.86887	0.090933	0.060627	0.10465	0.098312	0.08542	59.5033	0.0359732	5.88122	0.157478	0.0855206	0.15518	0.08434	0.0191494	0.00441141	0.903193	0.999298	0.995762	H3h	0.7108
CGG101689	LV2002786211	LV3001856997	U	52947397	40799023	4103149	3158424	0.77055	0.077494	0.23024	0.10056	0.077414	0.059652	55.4063	0.060601	8.93977	0.0649018	0.00753191	0.0646519	0.00746807	0.0305255	0.00679873	0.96846	0.999708	0.998389	H3h	0.8149
CGG101689	LV2002786212	LV3001857014	U	98388840	74007421	4632052	3832091	0.75219	0.047079	0.1727	0.062589	0.051779	0.038948	54.2687	0.0718799	13.9597	0.0705044	0.00784107	0.0691328	0.00809186	0.0357521	0.00794583	0.986566	0.999918	0.999478	H3h	0.8003
CGG101691	LV2002786214	LV3001539351	E	24182065	19620925	1115664	1076621	0.81138	0.046136	0.034995	0.05686	0.054871	0.044521	52.519	0.0184156	1.96095	0.200318	0.114017	0.196352	0.11248	0.0174182	2.47922e-05	0.702138	0.992813	0.925544	U5b2a1	0.7936
CGG101691	LV2002786213	LV3001539338	E	19437861	15665289	793778	759055	0.80591	0.040836	0.043743	0.050671	0.048454	0.03905	63.1646	0.0160649	2.31758	0.186543	0.104582	0.186511	0.105002	0.0164882	4.28642e-05	0.854997	0.998061	0.987964	U5b2a1a+16311	0.7789
CGG101691	LV2002786214	LV3001857042	U	75825772	55979038	2804667	2490888	0.73825	0.036988	0.11187	0.050102	0.044496	0.03285	48.084	0.039395	4.21812	0.0968316	0.00983362	0.0957633	0.00984234	0.0356779	5.0157e-05	0.961406	0.999744	0.998339	U5b2a1a1	0.9156
CGG101691	LV2002786213	LV3001857028	U	78174666	57964260	2656683	2198257	0.74147	0.033983	0.17255	0.045833	0.037924	0.028119	59.0772	0.0442644	5.14925	0.083792	0.00811361	0.0840751	0.0081556	0.0430321	7.76945e-05	0.912565	0.999076	0.994922	U5b2a1a1	0.8962
CGG101808	LV2001739528	LV3001854346	E	11435295	9608137	139388	130493	0.84021	0.012189	0.063814	0.014507	0.013581	0.011411	71.1189	0.00328266	11.9562	0.230256	0.159234	0.233803	0.161306	0.00171915	0.000368211	0.956069	0.999459	0.996839	K1b2b	0.9379
CGG101808	LV2001739536	LV3001854334	E	16298564	13619649	446874	404919	0.83563	0.027417	0.093885	0.03281	0.02973	0.024843	66.1949	0.00899061	13.7733	0.155777	0.103647	0.155209	0.100652	0.00470483	0.00110832	0.936809	0.995598	0.973643	K1b2b	0.8505
CGG101808	LV2001739536	LV3001537574	U	69544963	54198967	2399248	1254954	0.77933	0.034499	0.47693	0.044267	0.023154	0.018045	63.5192	0.0264302	43.7877	0.0143472	0.00711051	0.014416	0.0071084	0.013717	0.00325741	0.995188	0.999965	0.999768	K1b2b	0.9812
CGG101808	LV2001739528	LV3001537522	U	73523170	57810332	1455713	714163	0.78628	0.019799	0.5094	0.02518	0.012353	0.0097134	64.6966	0.0152894	45.278	0.0234983	0.0109623	0.0239319	0.0112865	0.00775475	0.00180013	0.992492	0.999868	0.998927	K1b2b	1
CGG101809	LV2001739541	LV3001854320	E	12821239	10982869	3201147	2789110	0.85661	0.24967	0.12871	0.29146	0.25395	0.21753	60.8095	0.0550446	14.6051	0.171998	0.105857	0.172268	0.105475	0.0287197	0.00649112	0.961863	0.999704	0.998128	W1	0.8864
CGG101809	LV2001739533	LV3001854332	E	15524689	13699435	3491246	3134600	0.88242	0.22488	0.10215	0.25484	0.22881	0.20191	60.2887	0.0616472	26.2082	0.172083	0.106039	0.170857	0.105424	0.0317426	0.00701944	0.972328	0.999625	0.996563	W1	0.9174
CGG101809	LV2001739541	LV3001535705	U	79382085	67131430	16892079	4759277	0.84567	0.21279	0.71825	0.25162	0.070894	0.059954	57.5144	0.0894949	27.4793	0.018444	0.00795417	0.0180196	0.00745176	0.0469951	0.0106516	0.993519	0.999957	0.999698	W1	0.9522
CGG101809	LV2001739533	LV3000765881	U	97358237	84594072	18048261	5320839	0.86889	0.18537	0.70518	0.21335	0.062898	0.054652	56.6154	0.0987691	44.1195	0.0152712	0.00825733	0.0144509	0.00798244	0.0510133	0.0115658	0.989209	0.998821	0.996178	W1	0.9522
CGG101811	LV2002549934	LV3001538696	E	47275223	46001309	20431933	2333802	0.97305	0.43219	0.88577	0.44415	0.050733	0.049366	67.0896	0.052347	5.46696	0.28217	0.195763	0.281049	0.195186	0.0538686	7.9783e-05	0.889869	0.999221	0.995267	J1b1a1	0.8616
CGG101811	LV2002549925	LV3001538695	E	22474060	21360644	9542494	3226556	0.95045	0.4246	0.66187	0.44673	0.15105	0.14356	69.1755	0.0764245	7.18438	0.281865	0.191124	0.270681	0.187407	0.0784052	0.000106563	0.871907	0.991381	0.953528	J1b1a	0.8493
CGG101811	LV2002549934	LV3001538825	U	127842950	118115130	60637038	10935720	0.9239	0.4743	0.81965	0.51337	0.092585	0.08554	58.0337	0.21489	19.2744	0.0244286	0.0120228	0.0239863	0.0118554	0.216001	0.000283089	0.99118	0.999936	0.999614	J1b1a1b	0.9829
CGG101811	LV2002549925	LV3001538823	U	94619525	88364939	47600649	13968941	0.93389	0.50307	0.70653	0.53868	0.15808	0.14763	59.9489	0.28381	23.1661	0.0246277	0.0122761	0.0245474	0.0119814	0.284427	0.000402401	0.98	0.997874	0.993231	J1b1a1b	0.9527
CGG101813	LV2002549962	LV3001538682	E	3360504	3176310	1384447	283043	0.94518	0.41197	0.79555	0.43586	0.08911	0.084226	54.1281	0.00504418	0.808558	0.301152	0.179011	0.296261	0.177548	0.00537582	1.01729e-05	NA	NA	NA	H2a2a1	0.5
CGG101813	LV2002549952	LV3001538681	E	34980981	32519319	8233570	569784	0.92962	0.23537	0.93079	0.25319	0.017521	0.016288	47.1707	0.00877594	1.02951	0.310943	0.180883	0.303369	0.179901	0.00911805	1.61688e-05	0.493253	0.995428	0.973976	H2a2a	0.5818
CGG101813	LV2002549952	LV3001538811	U	170870148	155913278	36302063	4008306	0.91246	0.21245	0.88958	0.23283	0.025708	0.023458	43.2515	0.0566417	6.1603	0.0223645	0.0107507	0.0211048	0.010225	0.0582217	7.59429e-05	0.94493	0.999521	0.997334	H1b1+16362	0.8247
CGG101813	LV2002549962	LV3001538807	U	111418501	103553378	45656339	9400914	0.9294	0.40977	0.79409	0.44089	0.090783	0.084374	47.9617	0.147913	18.6848	0.0364952	0.0104914	0.0367131	0.0102769	0.151078	0.000187929	0.983875	0.999813	0.998829	H1b1+16362	0.8247
CGG101822	LV2002549927	LV3001538712	E	38116634	36490174	17147762	3148244	0.95732	0.44987	0.8164	0.46992	0.086276	0.082595	70.5079	0.0761351	8.43762	0.199082	0.138616	0.196877	0.137032	0.0791731	0.000117392	0.94888	0.999494	0.997047	U3a1	0.8427
CGG101822	LV2002549939	LV3001538713	E	49157479	46382018	23728956	5286333	0.94353	0.48271	0.77722	0.51159	0.11397	0.10753	73.1403	0.137377	11.5438	0.16943	0.118287	0.170397	0.117148	0.140494	0.0002139	0.957179	0.99947	0.996639	U3a1a	0.8875
CGG101822	LV2002549927	LV3001538837	U	125092518	117038602	58003589	25723047	0.93561	0.46368	0.55652	0.49559	0.21978	0.20563	63.5032	0.553771	41.9329	0.0167905	0.00773639	0.0169046	0.00775158	0.563171	0.000935517	0.99278	0.999905	0.999417	U3a1	0.9603
CGG101822	LV2002549939	LV3001538838	U	171982937	159091918	80957896	26945568	0.92504	0.47073	0.66716	0.50887	0.16937	0.15667	66.2115	0.627133	41.9348	0.0308121	0.00639448	0.0304617	0.00622114	0.6288	0.00102072	0.992092	0.999879	0.998919	U3a1	0.9812
CGG101825	LV2002549945	LV3001538697	E	454234	414406	133428	112220	0.91231	0.29374	0.15894	0.32197	0.27079	0.24705	73.863	0.00292406	0.393385	0.17406	0.126901	0.174231	0.128228	0.00150197	0.000406764	NA	NA	NA	H2a2a1	0.5
CGG101825	LV2002549954	LV3001538699	E	11332107	10691349	3214737	528201	0.94345	0.28368	0.83569	0.30068	0.049404	0.046611	68.1032	0.0123657	1.64741	0.177534	0.123124	0.176108	0.122155	0.00649866	0.00157856	0.684928	0.997596	0.986081	H2a2a	0.5283
CGG101825	LV2002549945	LV3001538826	U	8720727	7949177	1974786	1569960	0.91152	0.22644	0.20499	0.24842	0.19749	0.18002	66.6644	0.0364236	4.19428	0.0153147	0.00735395	0.0154274	0.00740315	0.018483	0.00425753	0.964968	0.999763	0.998443	U4a1	0.9218
CGG101825	LV2002549954	LV3001538827	U	95092710	85856707	17074748	2466647	0.90287	0.17955	0.85553	0.19887	0.028729	0.025939	60.883	0.0524254	6.29591	0.0194407	0.007591	0.0197815	0.00746181	0.0266635	0.00620812	0.952851	0.999544	0.997237	U4a1	0.9782
CGG101827	LV2001739526	LV3001854383	E	15146803	11749395	279378	246138	0.7757	0.018444	0.11897	0.023778	0.020948	0.01625	51.5741	0.0040751	2.40177	0.221345	0.131799	0.221757	0.13185	0.00211461	0.000453249	0.788835	0.986509	0.937999	H2a2	0.6633
CGG101827	LV2001739518	LV3001535693	U	35187925	23273302	2313477	393028	0.6614	0.065746	0.83011	0.099404	0.016887	0.011169	43.5952	0.00553465	5.11353	0.0205064	0.0101627	0.0194929	0.0109697	0.00290604	0.000592991	0.947231	0.999662	0.997795	H1ay	0.8408
CGG101827	LV2001739526	LV3001537629	U	74834619	57277583	1322193	677074	0.76538	0.017668	0.48791	0.023083	0.01182	0.0090476	50.1623	0.0112683	7.63251	0.0221446	0.00941007	0.0214638	0.00933796	0.00577412	0.00131675	0.967489	0.999767	0.998583	H1ay	0.767
CGG101827	LV2001739518	LV3001854370	E	15778935	12583565	1111037	933072	0.79749	0.070412	0.16017	0.088292	0.07415	0.059134	48.4873	0.0146946	14.0418	0.232248	0.145022	0.232238	0.144561	0.00742704	0.00160824	0.965491	0.999708	0.998331	H1ay	0.7534
CGG101829	LV2001739506	LV3001854330	E	8251100	7236667	2972871	2657228	0.87705	0.36029	0.10617	0.4108	0.36718	0.32204	71.593	0.0651864	11.2285	0.170693	0.0931518	0.170049	0.0920363	0.070053	9.12527e-05	0.948472	0.999253	0.993905	H6a1a	0.7369
CGG101829	LV2001739497	LV3001854318	E	21719970	18947462	5382215	4726325	0.87235	0.2478	0.12186	0.28405	0.24944	0.2176	68.7571	0.113619	28.7688	0.193643	0.109518	0.193121	0.108721	0.120874	0.000130631	0.979486	0.999801	0.998871	H6a1	0.7719
CGG101829	LV2001739497	LV3001537578	U	57902736	48141442	13560185	5714276	0.83141	0.23418	0.57859	0.28167	0.11869	0.098687	67.7672	0.132335	30.1264	0.0150884	0.00743173	0.0146976	0.00720372	0.141162	0.000193436	0.991734	0.999946	0.999672	H6a1a	0.9123
CGG101829	LV2001739506	LV3001537539	U	115036679	101180837	43585834	9256342	0.87955	0.37888	0.78762	0.43077	0.091483	0.080464	75.0252	0.247426	31.5006	0.0146433	0.00642643	0.0140464	0.0060602	0.266374	0.000442571	0.988149	0.999726	0.997941	H6a1a	0.9534
CGG101833	LV2001739515	LV3001854342	E	14014753	11849715	3495027	3282426	0.84551	0.24938	0.060829	0.29494	0.277	0.23421	44.9402	0.044454	2.58284	0.229717	0.135211	0.227573	0.13563	0.0480847	8.02883e-05	0.884617	0.998253	0.988235	J2a1a1a3	0.7921
CGG101833	LV2001739523	LV3001854355	E	30521580	26260593	8777224	8290455	0.86039	0.28757	0.055458	0.33423	0.31569	0.27162	46.0648	0.116129	6.76021	0.220754	0.126638	0.219762	0.125279	0.124314	0.000183937	0.898229	0.996904	0.977564	J2a1a1a3	0.8944
CGG101833	LV2001739515	LV3001535723	U	93372095	75969788	18716156	10034112	0.81362	0.20044	0.46387	0.24636	0.13208	0.10746	44.4013	0.135392	13.5641	0.0249689	0.0131869	0.0242018	0.0126789	0.144463	0.000253092	0.990323	0.999934	0.999605	J2a1a1a3	0.9581
CGG101833	LV2001739523	LV3001535652	U	78477103	65191976	20123885	11371710	0.83071	0.25643	0.43491	0.30868	0.17443	0.1449	46.0354	0.160511	16.8154	0.0228577	0.0120493	0.0221656	0.0114282	0.170563	0.000303233	0.989625	0.999929	0.999544	J2a1a1a3	0.943
CGG101835	LV2002549943	LV3001538679	E	40474956	38290961	18817440	2396669	0.94604	0.46491	0.87263	0.49143	0.06259	0.059213	65.3531	0.0562411	5.12246	0.248026	0.175032	0.249082	0.173737	0.0289428	0.00696903	0.818358	0.997629	0.988119	H1+16278	0.8584
CGG101835	LV2002549931	LV3001538680	E	55174143	52500950	25301262	2567978	0.95154	0.45857	0.8985	0.48192	0.048912	0.046543	64.6699	0.0594504	5.20828	0.241226	0.167985	0.238118	0.16537	0.030373	0.00689292	0.887654	0.999095	0.994469	H1+16278	0.7831
CGG101835	LV2002549943	LV3001538809	U	135736790	125807017	74079519	19936918	0.92684	0.54575	0.73087	0.58883	0.15847	0.14687	58.1047	0.400858	28.5498	0.0321479	0.0112066	0.0320492	0.0109928	0.202626	0.0461868	0.98511	0.999857	0.999159	H1cg	0.9324
CGG101835	LV2002549931	LV3001538810	U	198453302	184272974	102849074	29433278	0.92854	0.51825	0.71382	0.55813	0.15972	0.14831	58.1812	0.593129	39.2111	0.0335354	0.0108906	0.0331308	0.0107857	0.298571	0.0678671	0.993733	0.999958	0.999707	H1cg	0.9324
CGG101837	LV2002549953	LV3001538687	E	18642914	17745543	8270366	1028572	0.95186	0.44361	0.87563	0.46605	0.057962	0.055172	68.2593	0.0247489	4.97845	0.20591	0.12416	0.20394	0.121591	0.0130658	0.00304004	0.959093	0.999631	0.997797	U5b1d1b	0.9025
CGG101837	LV2002549944	LV3001538686	E	41002004	39311838	19062916	2216835	0.95877	0.46492	0.8837	0.48491	0.056391	0.054066	66.5701	0.0513216	8.2661	0.213204	0.126338	0.207458	0.12602	0.0269109	0.00639775	0.94562	0.999187	0.993649	U5b1d1b	0.8118
CGG101837	LV2002549953	LV3001538819	U	114790275	106240478	48982033	5729342	0.92551	0.4267	0.88303	0.46104	0.053928	0.049911	60.4958	0.121281	20.0567	0.0360654	0.00777241	0.0353989	0.00748973	0.061693	0.0142152	0.990537	0.99993	0.999591	U5b1d1b	0.939
CGG101837	LV2002549944	LV3001538815	U	181984540	170038203	83512920	13973727	0.93435	0.4589	0.83267	0.49114	0.082179	0.076785	57.5572	0.275103	32.2514	0.0224628	0.00765203	0.0219686	0.0074724	0.141974	0.0323985	0.994315	0.999961	0.999739	U5b1d1b	0.939
CGG101838	LV2002549926	LV3001538704	E	22694343	21428268	10809369	3075704	0.94421	0.4763	0.71545	0.50444	0.14353	0.13552	73.6483	0.0823973	8.32337	0.203349	0.138013	0.200647	0.136261	0.0425583	0.0100039	0.925063	0.999301	0.995811	J1c4	0.897
CGG101838	LV2002549938	LV3001538707	E	29847817	28086780	13905928	3470319	0.94099	0.46589	0.75044	0.4951	0.12355	0.11626	73.4125	0.0934879	9.93458	0.198505	0.132372	0.194578	0.131198	0.0482113	0.0114834	0.939114	0.997939	0.98451	J1c4	0.8651
CGG101838	LV2002549926	LV3001538831	U	117097577	108846763	55386563	16008972	0.92953	0.47299	0.71095	0.50884	0.14707	0.13671	64.9692	0.373981	33.2141	0.0269932	0.00801235	0.0273411	0.00784006	0.18923	0.0444769	0.992331	0.999951	0.999704	J1c4	0.9907
CGG101838	LV2002549938	LV3001538832	U	114040407	104452831	51035108	22692156	0.91592	0.44751	0.55536	0.48859	0.21724	0.19898	66.6099	0.549361	48.3655	0.0248277	0.0077403	0.0248031	0.00763596	0.27898	0.0656336	0.985676	0.998682	0.995378	J1c4	0.9907
CGG101839	LV2001739499	LV3001854394	E	19468056	16433921	584051	541312	0.84414	0.03	0.073176	0.035539	0.032938	0.027805	74.6461	0.0142249	3.19458	0.177652	0.0989842	0.17934	0.100094	0.00771374	0.00184533	0.914479	0.999357	0.996247	J1b1a1d	0.8123
CGG101839	LV2001739507	LV3001854406	E	24630872	20362501	518407	472684	0.8267	0.021047	0.088199	0.025458	0.023213	0.01919	73.6925	0.0121371	3.23025	0.182804	0.10249	0.185797	0.101226	0.00643534	0.00158624	0.911744	0.999438	0.996448	J1b1a1	0.8633
CGG101839	LV2001739507	LV3001535719	U	77171666	64358925	1873790	908832	0.83397	0.02428	0.51497	0.029114	0.014121	0.011776	71.5404	0.0228326	5.16736	0.0206125	0.00680093	0.0198464	0.00675568	0.0125154	0.00288763	0.953986	0.999707	0.998027	J1b1a1d	0.9531
CGG101839	LV2001739499	LV3001537619	U	85508859	74032771	2773854	1337435	0.86579	0.032439	0.51784	0.037467	0.018065	0.01564	72.2492	0.0331872	6.48331	0.0187543	0.0069265	0.0181219	0.0068115	0.0180591	0.00431219	0.961309	0.999053	0.994199	J1b1a1	0.9364
CGG101842	LV2001739500	LV3001854369	E	35874310	28535327	2853136	2711395	0.79542	0.079531	0.049679	0.099986	0.095018	0.07558	57.9264	0.0531268	5.15076	0.144439	0.0792071	0.144511	0.0788826	0.0277406	0.00650377	0.874049	0.998566	0.988636	T2a1a	0.8715
CGG101842	LV2001739508	LV3001854381	E	59149601	47327484	12265918	11584557	0.80013	0.20737	0.055549	0.25917	0.24477	0.19585	47.7509	0.175706	9.74235	0.153406	0.0893027	0.153356	0.0889965	0.0925387	0.0198831	0.966091	0.999687	0.998188	T2a1a	0.8591
CGG101842	LV2001739508	LV3001537555	U	161128844	127553070	33855981	18641144	0.79162	0.21011	0.44939	0.26542	0.14614	0.11569	47.245	0.279907	19.4444	0.01527	0.0123844	0.0145997	0.0118653	0.147992	0.0317668	0.982144	0.998912	0.99475	T2a1a	0.963
CGG101842	LV2001739500	LV3001535638	U	159184759	118733645	14051155	9603233	0.74588	0.088269	0.31655	0.11834	0.08088	0.060327	63.0219	0.217248	22.874	0.0165905	0.00837837	0.016306	0.00815894	0.117151	0.0278578	0.993542	0.999955	0.999709	T2a1a	1
CGG101843	LV2001739517	LV3001854395	E	16912327	13266878	1746035	1580544	0.78445	0.10324	0.094781	0.1316	0.11913	0.093455	61.9806	0.0321112	12.272	0.201402	0.115602	0.200974	0.11622	0.0171878	0.00391816	0.953878	0.999662	0.997766	H1a	0.8774
CGG101843	LV2001739525	LV3001854407	E	19339483	14857497	1802390	1615630	0.76824	0.093197	0.10361	0.12131	0.10874	0.08354	61.2201	0.0326342	13.9809	0.208682	0.120057	0.207636	0.118666	0.0175789	0.00408825	0.949356	0.999264	0.996128	H1a	0.7595
CGG101843	LV2001739517	LV3001537521	U	103047807	77573502	11237525	2785057	0.75279	0.10905	0.75216	0.14486	0.035902	0.027026	58.0855	0.0531961	18.8086	0.017261	0.00763188	0.0165174	0.00698454	0.0290534	0.00682656	0.988171	0.999913	0.99947	H1a	0.8774
CGG101843	LV2001739525	LV3001537588	U	85793627	68645036	9163212	2777868	0.80011	0.1068	0.69684	0.13348	0.040467	0.032378	62.6957	0.0583965	23.4585	0.0189878	0.00704298	0.0183067	0.00683146	0.0315635	0.0074983	0.987164	0.999893	0.999359	H1a	0.9348
CGG101845	LV2001739540	LV3001854343	E	19490354	16835130	3623498	3284280	0.86376	0.18591	0.093616	0.21523	0.19508	0.1685	66.2233	0.0738741	19.2473	0.151478	0.0819224	0.151406	0.0810874	0.0763777	0.000118891	0.968759	0.999163	0.990127	U4c1	0.8958
CGG101845	LV2001739532	LV3001854356	E	18478899	16048149	4464170	3938838	0.86845	0.24158	0.11767	0.27817	0.24543	0.21315	57.0004	0.0744267	33.7085	0.160655	0.0913545	0.160975	0.0914737	0.0774996	8.28483e-05	0.980769	0.999724	0.997497	U4c1	0.8875
CGG101845	LV2001739540	LV3001537640	U	76466480	67696473	14051909	6530781	0.8853	0.18376	0.53523	0.20757	0.096471	0.085407	71.225	0.165145	36.4445	0.0141607	0.00602276	0.0138379	0.00594287	0.175401	0.000308184	0.989296	0.999371	0.997105	U4c1	0.9508
CGG101845	LV2001739532	LV3001537615	U	64960434	56622845	15893763	6316793	0.87165	0.24466	0.60256	0.28069	0.11155	0.09724	58.6566	0.124554	49.3247	0.0201624	0.00728792	0.0195741	0.00711144	0.129338	0.000207584	0.995474	0.99997	0.999789	U4c1	0.9508
CGG101850	LV2001739510	LV3001854357	E	32624574	25623111	1242018	1178148	0.78539	0.03807	0.051424	0.048472	0.045979	0.036112	56.8153	0.0217871	8.96904	0.166212	0.0966822	0.166376	0.0960113	0.0198386	2.89354e-05	0.95209	0.999348	0.995246	H6a1a	0.732
CGG101850	LV2001739501	LV3001854344	E	55019011	45370718	3290193	3108926	0.82463	0.059801	0.055093	0.072517	0.068522	0.056506	62.6035	0.0647477	17.583	0.163411	0.0944643	0.162633	0.0933891	0.0589659	7.16817e-05	0.963049	0.999164	0.992411	H6a1a	0.8696
CGG101850	LV2001739510	LV3001535656	U	138619785	101746228	6916280	4087233	0.73399	0.049893	0.40904	0.067975	0.04017	0.029485	53.8069	0.0713213	25.4321	0.0168196	0.0093643	0.0163348	0.00897762	0.0655528	8.93495e-05	0.990306	0.999907	0.999363	H6a1a	0.8756
CGG101850	LV2001739501	LV3001537625	U	303082860	229032187	21190345	13502024	0.75567	0.069916	0.36282	0.092521	0.058952	0.044548	57.9373	0.259026	49.6888	0.0167219	0.00905796	0.0163773	0.00894245	0.239468	0.00048242	0.994811	0.999964	0.999766	H6a1a	0.9198
CGG101854	LV2001739534	LV3001854396	E	25905563	21197567	879774	818769	0.81826	0.03396	0.069341	0.041503	0.038625	0.031605	64.0904	0.0180391	3.4512	0.178302	0.0988217	0.179205	0.0969285	0.00936484	0.00202146	0.895549	0.998669	0.992054	T2f1a1	0.8298
CGG101854	LV2001739502	LV3001854321	E	22490758	18712829	2208282	2069050	0.83202	0.098186	0.063049	0.118	0.11056	0.091995	56.2288	0.0393463	6.12403	0.196308	0.109669	0.195189	0.109159	0.0197136	0.00443414	0.890653	0.991198	0.963311	T2f1a1	0.8303
CGG101854	LV2001739534	LV3001537524	U	73526658	59650276	2751404	1712491	0.81127	0.03742	0.37759	0.046125	0.028708	0.02329	64.7533	0.0375199	6.36924	0.0172063	0.00735914	0.0164643	0.00726236	0.0200354	0.00448041	0.971085	0.999778	0.998565	T2	0.8576
CGG101854	LV2001739502	LV3001535681	U	43628780	35390519	3904212	2852891	0.81117	0.089487	0.26927	0.11031	0.080611	0.06539	56.7157	0.054562	9.04816	0.021329	0.00873277	0.0213863	0.00879799	0.0277342	0.00613975	0.965722	0.998858	0.993122	T2f1a1	0.892
CGG101855	LV2001739511	LV3001854333	E	26541218	21322706	1147939	1089161	0.80338	0.043251	0.051203	0.053836	0.051079	0.041036	59.0252	0.0226697	3.4984	0.14582	0.0747969	0.146523	0.0736538	0.0108959	0.00229262	0.908657	0.999282	0.995868	H2a2a	0.6073
CGG101855	LV2001739519	LV3001854345	E	33046688	25672660	2812513	2615480	0.77686	0.085107	0.070055	0.10955	0.10187	0.079144	53.8246	0.0480173	6.06138	0.146816	0.0739799	0.146015	0.07328	0.022453	0.00471983	0.921811	0.999	0.992026	H10e	0.7107
CGG101855	LV2001739519	LV3001535717	U	92489854	70242623	7007143	4182315	0.75946	0.075761	0.40313	0.099756	0.05954	0.045219	50.5506	0.0721696	8.2941	0.0180413	0.0107722	0.0176825	0.010646	0.0343454	0.00740619	0.943869	0.993974	0.982288	H10e	0.7258
CGG101855	LV2001739511	LV3001535678	U	198753947	162002671	8032663	5799924	0.81509	0.040415	0.27795	0.049583	0.035801	0.029181	59.7219	0.122426	17.8262	0.0165373	0.00984788	0.016498	0.00997414	0.0594302	0.0135805	0.981289	0.999571	0.997156	H10e	0.8711
CGG101857	LV2002549966	LV3001538711	E	21942444	20953991	7857765	898136	0.95495	0.3581	0.8857	0.375	0.042862	0.040931	67.3507	0.0210111	2.07417	0.150926	0.10299	0.149003	0.100499	0.0210075	3.48135e-05	0.814358	0.998768	0.991985	U5a1a1	0.6934
CGG101857	LV2002549978	LV3001538710	E	38363890	36639586	12276483	1856962	0.95505	0.32	0.84873	0.33506	0.050681	0.048403	65.712	0.0417216	4.09934	0.162012	0.109853	0.158195	0.108474	0.041703	7.55555e-05	0.900125	0.998727	0.993388	U5a	0.7238
CGG101857	LV2002549978	LV3001538835	U	95340679	87245435	29542188	3328645	0.91509	0.30985	0.88732	0.33861	0.038152	0.034913	60.7851	0.0710724	6.43642	0.0197039	0.00648222	0.0195628	0.0063435	0.0700246	0.000124938	0.969474	0.999792	0.998731	U5a1a1	0.8668
CGG101857	LV2002549966	LV3001538836	U	125031694	115309709	44012577	5343888	0.92224	0.35201	0.87858	0.38169	0.046343	0.04274	62.2203	0.116577	10.3393	0.0147602	0.00652969	0.0144417	0.00640142	0.115207	0.000206119	0.966775	0.999375	0.994144	U5a1a1	0.9137
CGG101864	LV2001739544	LV3001854359	E	4667527	4153195	1525838	1376395	0.8898	0.3269	0.097941	0.36738	0.3314	0.29488	51.2013	0.0232437	5.44306	0.189359	0.111946	0.188951	0.112265	0.0114168	0.00242643	0.763783	0.996816	0.975698	H6a1b4	0.9071
CGG101864	LV2001739504	LV3001854372	E	23485008	20323049	7583899	7128465	0.86536	0.32292	0.060052	0.37316	0.35075	0.30353	50.4609	0.117778	15.0861	0.196495	0.114039	0.197097	0.113582	0.0582287	0.012729	0.968027	0.999575	0.997635	H6a1b4	0.9424
CGG101864	LV2001739504	LV3001535695	U	157621167	135124516	43860066	26192088	0.85727	0.27826	0.40282	0.32458	0.19383	0.16617	49.0852	0.423741	61.5778	0.0179277	0.00815175	0.0178728	0.00805531	0.210907	0.0463306	0.995622	0.999968	0.999799	H6a1b4	0.9885
CGG101873	LV2002549951	LV3001538675	E	4201319	3911500	2161358	626939	0.93101	0.51444	0.70993	0.55256	0.16028	0.14922	72.9066	0.0169832	2.23647	0.148211	0.0793984	0.140624	0.0784936	0.00849922	0.00199429	0.902318	0.99926	0.995837	T	0.8037
CGG101873	LV2002549951	LV3001538804	U	41323934	37744837	20265277	1412691	0.91338	0.4904	0.93029	0.5369	0.037427	0.034185	69.3489	0.0379051	5.30038	0.0179393	0.00722652	0.0171759	0.0069864	0.0192238	0.00459199	0.945625	0.999605	0.997536	T2b	0.9229
CGG101873	LV2002549959	LV3001538676	E	37364710	35301821	22157919	3994698	0.94479	0.59301	0.81971	0.62767	0.11315	0.10691	75.1907	0.112072	8.53443	0.150053	0.0876248	0.145658	0.0865016	0.0560019	0.0133524	0.919302	0.997098	0.981206	T2b	0.9361
CGG101873	LV2002549959	LV3001538805	U	75406676	70365511	44384776	6177993	0.93314	0.5886	0.8608	0.63077	0.087798	0.081928	71.9658	0.164938	12.3962	0.0124749	0.00789145	0.0122332	0.00745108	0.0839348	0.0195172	0.98299	0.999892	0.999344	T2b	0.9689

## Sheet: ST3
rsIDs used for fine-mapped variants in Patsopoulos 2019 ST11
Step	Variant	Position (hg19)	A1	A2	OR	P-value	BIC	Locus	Comments	Original rsID	Found original rsID?	Alternative rsID	Found alternative rsID?	Position of new rsID	Final choice
0	HLA-DRB1*15:01	32552064	P	A	2.90026	1.62E-1916	140186	DRB1		rs17885071	No	rs3135388	Yes (https://www.snpedia.com/index.php/Rs3135388)	32413051	rs3135388
1	rs1071743 G	29911056	P	A	0.687766	1.05096e-280	138916	A	This is the HLA-A*01:01 effect which is also equivalent with the AA A position 95 V.	rs1071743	No	rs1611613	Yes (NB r2=1 in Southeast Asian Malays: https://academic.oup.com/hmg/article/23/16/4443/627267)	29856303	rs1611613
2	rs3097671	33047612	C	G	1.342	2.1855e-131	138333	DPB1	This is tagging the HLA-DPB1*05:01. It is better exlained by AA DPβ1 position 65.	rs3097671	Yes				rs3097671
3	rs67476479 CA	32551948	P	A	1.32341	4.49002e-105	137871	DRB1	Almost identical with AA DRβ1 position 74 RL	rs17886882	No	rs67476479	No		rs67476479
4	rs2844482	31539767	A	G	1.34512	7.13356e-124	137322	LST1 (class III haplotype)		rs2844482	Yes				rs2844482
5	rs9266629	31346822	C	T	0.822532	8.88047e-57	137082	intergenic (ZDHHC20P2/FGFR3P1)		rs9266629	Yes				rs9266629
6	HLA-B*38:01	31323293	P	A	0.48185	2.96737e-54	136853	B		N/A	Not found in hg19, so couldn't retrieve rsID	??			N/A
7	rs4081559	31323677	T	C	1.31429	4.68881e-82	136496	B		rs4081559	Yes				rs4081559
8	HLA-DRB1*13:03	32552064	P	A	1.78879	1.71192e-42	136321	DRB1		N/A	Originally excluded	??			N/A
9	rs7454108	32681483	C	T	1.2469	1.69742e-41	136151	intergenic (HLA-DQA2/MTCO3P1)		rs7454108	Yes				rs7454108
10	AA B position 45 TK	31324602	P	A	1.13024	1.81562e-29	136035	B		rs41562914	No	??			rs41562914
11	AA DQβ1 position -5 L	32634302	P	A	1.23883	6.18694e-29	135922	DQB1		rs1049062	Yes				rs1049062
12	AA DQα1 position 130 S	32609875	P	A	1.4755	6.18294e-29	135810	DQA1		N/A	Not found in hg19, so couldn't retrieve rsID	??			N/A
13	rs11751659	33081632	G	A	1.16853	5.74831e-28	135701	DPB2		rs11751659	Yes				rs11751659
14	rs114071505	30060631	C	G	0.77972	3.83914e-22	135619	Intergenic (RNF39/TRIM31)		rs114071505	Yes				rs114071505
15	HLA-DRB1*01:03	32552064	P	A	1.60126	2.60465e-20	135545	DRB1		N/A	Originally excluded	??			N/A
16	rs9271366	32586854	G	A	1.56969	1.33821e-16	135489	intergenic (DRB1/DQA1)		rs9271366	Yes				rs9271366
17	HLA-B*52:01	31323293	P	A	0.442487	2.00705e-25	135392	B		N/A	Not found in hg19, so couldn't retrieve rsID	rs2270191	Yes (NB r2=1 in Japanses pop: https://www.nature.com/articles/gene201235/tables/1). There are also other options withr2=0.917 in South Asian Tamil Indians: https://academic.oup.com/hmg/article/23/16/4443/627267)	31080320	rs2270191
18	rs3135024	33047466	C	T	1.1647	1.82019e-15	135340	DPA1/DPB1		rs3135024	Yes				rs3135024
19	rs2523500	31518354	C	T	0.918854	6.05822e-13	135300	NFKBIL1		rs2523500	Yes				rs2523500
20	rs1049079 C	32632795	P	A	0.876205	2.98648e-14	135254	DQB1		rs1049079	No	??			rs1049079
21	rs10093	32609173	G	C	0.878516	1.97348e-16	135198	DQA1		rs10093	Yes				rs10093
22	rs766848979 A	32552138	P	A	0.840288	6.35225e-12	135162	DRB1		rs9269955	No	rs766848979	No		rs9269955
23	HLA-B*35:03	31323293	P	A	1.33203	7.72842e-13	135123	B		N/A	Not found in hg19, so couldn't retrieve rsID	rs34378923	Yes (NB r2=1 inSouth Asian Tamil Indians and Southeast Asian Malays: https://academic.oup.com/hmg/article/23/16/4443/627267)	31782855	rs34378923
24	rs9277626	33081823	G	A	0.915398	7.16259e-11	135092	DPB2		rs9277626	Yes				rs9277626
25	HLA-DQA1*06	32608306	P	A	1.85404	1.76537e-10	135063	DQA1		N/A	No rsID found	??			N/A
26	rs2229092	31540757	C	A	1.17342	3.45274e-10	135035	LTA		rs2229092	Yes				rs2229092
27	rs3819292	31322522	A	C	1.09248	3.18902e-10	135007	B		rs3819292	Yes				rs3819292
28	rs17493811	32145399	G	C	0.822798	8.98142e-11	134977	AGPAT1		rs17493811	Yes				rs17493811
29	HLA-DRB1*04:11	32552064	P	A	2.62782	2.8865e-09	134953	DRB1		N/A	Originally excluded	rs3817964	Yes (https://www.snpedia.com/index.php/HLA-DRB1)	32367997	rs3817964
30	rs3093982	31497244	T	C	1.10971	4.94714e-08	134935	MCCD1		rs3093982	Yes				rs3093982
31*	AA DQβ1 position 221 Q	32629138	P	A	0.683125	1.76032e-79	134617	DQB1		N/A	No rsID found	??			N/A

## Sheet: ST4
‘Fine-mapped’ and proxy SNPs used for MS, with painting effect allele frequencies
Steppe	Farmer	EHG	Outgroup	WHG	CHG	beta	pos	chr	rsID	OR	Patsopoulos_effect_rs	finemapped_rs	finemapped_name	proxy_name	distance	d_prime	r2	cor_alleles	regulome_db	function	finemapped_chr	finemapped_position	finemapped_or	finemapped_p_value	finemapped_A1_effect_allele	finemapped_A2_other_allele	finemapped_z	finemapped_est	finemapped_se	finemapped_OR_lower	finemapped_OR_upper	proxy_chr	proxy_position	proxy_rs	proxy_maf	proxy_effect_allele_frequency_1KG	proxy_effect_allele	proxy_other_allele
0.562231	0.443895	0.653826	0.994826	0.604145	0.341669	-0.128174	2525665	1	rs3748817	0.8797	rs6670198	rs3748817	chr1:2525665	chr1:2525665	0	1	1	T=T,C=C	4		1	2525665	0.8797	1.54e-36	C	T	13.244	-0.128174	0.00967794	0.86317	0.896546	1	2525665	rs3748817	0.335	0.331	C	G
0.0285403	0.654607	0.225172	0.490724	0.160369	0.0225964	-0.101701	11856378	1	rs1801133	0.9033	rs1801133	rs1801133	chr1:11856378	chr1:11856378	0	1	1	G=G,A=A	4	missense	1	11856378	0.9033	2.31e-15	A	G	8.18049	-0.101701	0.0124321	0.881555	0.925581	1	11856378	rs1801133	0.3586	0.3648	A	T
0.256268	0.584878	0.563472	1	0.324485	0.855488	-0.0662466	24181177	1	rs12748109	0.9359	rs67934705	rs13551	chr1:24180962	chr1:24181177	215	1	1	T=C,C=T	4		1	24180962	0.9359	4.36e-08	T	C	5.57904	-0.0662466	0.0118742	0.91437	0.957937	1	24181177	rs12748109	0.3434	0.668	C	G
0.655899	0.42618	0.488569	0.779636	0.587263	0.70024	-0.06145	25299816	1	rs7542123	0.9404	rs6672420	rs7550552	chr1:25299602	chr1:25299816	214	1	1	C=G,T=A	2b		1	25299602	0.9404	1.48e-09	T	C	6.18209	-0.06145	0.00993999	0.922256	0.958901	1	25299816	rs7542123	0.4579	0.5437	A	T
0.513724	0.503477	0.522948	1	0.408446	0.476834	-0.123864	32715641	1	rs10914539	0.8835	chr1:32738415	rs10914539	chr1:32715641	chr1:32715641	0	1	1	G=G,T=T	2b		1	32715641	0.8835	1.44e-15	G	T	8.24318	-0.123864	0.0150262	0.857859	0.909907	1	32715641	rs10914539	0.1566	0.8241	G	C
0.183265	0.682358	0.914796	0.0437161	0.159727	0.603953	0.152034	65429319	1	rs72922276	1.1642	rs72922276	rs72922276	chr1:65429319	chr1:65429319	0	1	1	G=G,A=A	4		1	65429319	1.1642	1.41e-15	G	A	8.24578	0.152034	0.0184378	1.12288	1.20704	1	65429319	rs72922276	0.0842	0.9095	G	C
0.252986	0.593531	0.631889	0.747422	0.991137	0.456805	-0.18983	85746993	1	rs12087340	0.8271	rs35486093	rs12087340	chr1:85746993	chr1:85746993	0	1	1	C=C,T=T	7		1	85746993	0.8271	2.27e-31	C	T	12.1907	-0.18983	0.0155717	0.802238	0.852733	1	85746993	rs12087340	0.0741	0.9235	C	G
0.377741	0.555467	0.672762	0.395353	0.397343	0.39852	-0.0592194	85772009	1	rs233100	0.9425	rs11161550	rs233100	chr1:85772009	chr1:85772009	0	1	1	G=G,A=A	5		1	85772009	0.9425	2.06e-09	A	G	6.12553	-0.0592194	0.00966764	0.924809	0.960529	1	85772009	rs233100	0.4562	0.4503	A	T
0.779172	0.557495	0.409455	0.965255	0.181485	0.796634	0.123102	92222143	1	rs9887787	1.131	rs12133753	rs9887787	chr1:92222143	chr1:92222143	0	1	1	C=C,T=T	5		1	92222143	1.131	1.67e-16	C	T	8.52292	0.123102	0.0144437	1.09943	1.16348	1	92222143	rs9887787	0.133	0.8459	C	G
0.7125	0.473169	0.898392	0.739634	0.339166	0.266352	-0.124543	92938085	1	rs6603974	0.8829	rs58394161	rs58394161	chr1:92939959	chr1:92938085	-1874	0.9406	0.8641	T=T,C=A	5		1	92939959	0.8829	1.37e-14	T	C	7.94039	-0.124543	0.0156848	0.856171	0.910464	1	92938085	rs6603974	0.1717	0.8231	T	A
0.592306	0.41716	0.947684	0.96862	0.456815	0.428511	-0.122281	93160238	1	rs11577426	0.8849	rs11809700	rs11577426	chr1:93160238	chr1:93160238	0	1	1	C=C,T=T	7		1	93160238	0.8849	2.95e-30	C	T	11.9521	-0.122281	0.0102309	0.867332	0.902824	1	93160238	rs11577426	0.2593	0.7266	C	G
0.528281	0.56737	0.319004	0.0206096	0.510802	0.463259	-0.071496	93429247	1	rs10747454	0.931	rs1415069	rs10747454	chr1:93429247	chr1:93429247	0	1	1	T=T,G=G	3a		1	93429247	0.931	3.32e-08	G	T	5.62977	-0.071496	0.0126996	0.908112	0.954465	1	93429247	rs10747454	0.1515	0.827	G	C
0.420978	0.512444	0.460022	0.866077	0.787829	0.175944	0.0928526	101286949	1	rs6678752	1.0973	rs34723276	rs12132283	chr1:101294036	chr1:101286949	-7087	1	1	A=G,C=A	7		1	101294036	1.0973	1.11e-22	A	C	10.1954	0.0928526	0.00910727	1.07789	1.11706	1	101286949	rs6678752	0.4377	0.5795	G	C
0.546052	0.406957	0.683138	0.192912	0.750512	0.942176	-0.0830556	101311662	1	rs11587215	0.9203	rs11578655	rs11587215	chr1:101311662	chr1:101311662	0	1	1	G=G,A=A	2c		1	101311662	0.9203	2.89e-08	G	A	5.65548	-0.0830556	0.0146859	0.894187	0.947175	1	101311662	rs11587215	0.1431	0.8529	G	C
0.66708	0.578611	0.766911	0.0674676	0.251778	0.203781	0.261364	117100957	1	rs1335532	1.2987	rs10801908	rs1335532	chr1:117100957	chr1:117100957	0	1	1	A=A,G=G	3a		1	117100957	1.2987	4.55e-70	A	G	18.7487	0.261364	0.0139404	1.2637	1.33467	1	117100957	rs1335532	0.1465	0.8539	A	T
0.798562	0.509141	0.206685	0.00536352	0.272071	0.587341	-0.0824038	120208297	1	rs541503	0.9209	rs483180	rs541503	chr1:120208297	chr1:120208297	0	1	1	T=T,C=C	5		1	120208297	0.9209	1.45e-17	C	T	8.83079	-0.0824038	0.00933142	0.90421	0.937898	1	120208297	rs541503	0.4091	0.4145	C	G
0.850136	0.402204	0.782887	1	0.744663	0.394736	-0.168655	154977113	1	rs113012729	0.8448	chr1:154983036	chr1:154977113	chr1:154977113	chr1:154977113	0	1	1	A=A,G=G	4		1	154977113	0.8448	1.67e-08	A	G	5.75599	-0.168655	0.0293008	0.79765	0.894737	1	154977113	rs113012729	0.0269	0.9722	A	T
0.746745	0.416686	0.366814	0.0445334	0.593994	0.475919	0.0773313	157669278	1	rs3761959	1.0804	rs2317231	rs3761959	chr1:157669278	chr1:157669278	0	1	1	C=C,T=T	1f		1	157669278	1.0804	3.25e-16	C	T	8.4371	0.0773313	0.00916564	1.06116	1.09998	1	157669278	rs3761959	0.4815	0.5258	C	G
0.515095	0.575055	0.159161	0.956054	0.392399	0.799222	0.0714831	160393905	1	rs12086448	1.0741	rs3737798	rs12086448	chr1:160393905	chr1:160393905	0	1	1	A=A,G=G	5	synonymous	1	160393905	1.0741	4.12e-14	A	G	7.78863	0.0714831	0.00917788	1.05495	1.0936	1	160393905	rs12086448	0.4865	0.503	A	T
0.452804	0.574388	0.269411	0.12266	0.770017	0.0898835	0.10075	160631108	1	rs60294056	1.106	rs6427540	rs6427540	chr1:160634588	chr1:160631108	-3480	1	1	C=A,T=G	6		1	160634588	1.106	1.48e-09	C	T	6.18221	0.10075	0.0162967	1.07123	1.1419	1	160631108	rs60294056	0.138	0.8618	A	T
0.648275	0.432518	0.649676	0.995176	0.567291	0.920504	0.0838815	160720554	1	rs3766374	1.0875	rs983494	rs3766374	chr1:160720554	chr1:160720554	0	1	1	G=G,A=A	3a		1	160720554	1.0875	6.1e-16	G	A	8.3556	0.0838815	0.010039	1.06631	1.10911	1	160720554	rs3766374	0.2845	0.7078	G	C
0.821507	0.543483	0.341521	0.994293	0.512012	0.623256	0.150573	192541021	1	rs1323292	1.1625	rs1323292	rs1323292	chr1:192541021	chr1:192541021	0	1	1	G=G,A=A	4		1	192541021	1.1625	3.64e-33	A	G	12.5657	0.150573	0.0119828	1.13552	1.19013	1	192541021	rs1323292	0.1801	0.8151	A	T
0.6813	0.410039	0.587173	0.997148	0.935067	0.412735	0.0997548	200875897	1	rs59655222	1.1049	rs59655222	rs59655222	chr1:200875897	chr1:200875897	0	1	1	T=T,C=C	4		1	200875897	1.1049	5.66e-21	T	C	9.75976	0.0997548	0.010221	1.08299	1.12726	1	200875897	rs59655222	0.2593	0.7266	T	A
0.35231	0.598519	0.272147	0.677045	0.34602	0.718322	-0.0903624	212877776	1	rs9308424	0.9136	rs9308424	rs9308424	chr1:212877776	chr1:212877776	0	1	1	G=G,A=A	2b		1	212877776	0.9136	9.25e-14	A	G	7.6756	-0.0903624	0.0117727	0.892761	0.934926	1	212877776	rs9308424	0.303	0.3231	A	T
0.600322	0.62535	0.193757	0.859354	0.231848	0.604465	-0.0531898	12640741	2	rs1534422	0.9482	rs11899404	rs1534422	chr2:12640741	chr2:12640741	0	1	1	G=G,A=A	4		2	12640741	0.9482	1.66e-08	A	G	5.75708	-0.0531898	0.00923902	0.931184	0.965527	2	12640741	rs1534422	0.4242	0.5656	A	T
0.29713	0.453143	0.91459	0.0329644	0.890311	0.792774	-0.068493	25038268	2	rs2082881	0.9338	rs11125803	rs2082881	chr2:25038268	chr2:25038268	0	1	1	G=G,A=A	4		2	25038268	0.9338	5.45e-10	A	G	6.3507	-0.068493	0.0107851	0.914268	0.95375	2	25038268	rs2082881	0.2172	0.7525	A	T
0.469235	0.611783	0.223175	0.943066	0.430986	0.512333	0.087278	30481309	2	rs10171296	1.0912	rs13414105	rs10171296	chr2:30481309	chr2:30481309	0	1	1	A=A,G=G	3a		2	30481309	1.0912	6.9e-10	A	G	6.3112	0.087278	0.0138291	1.06202	1.12118	2	30481309	rs10171296	0.1684	0.837	A	T
0.3152	0.487372	0.53311	0.519327	0.642892	0.868108	0.110199	43356490	2	rs17030410	1.1165	rs12478539	rs17030410	chr2:43356490	chr2:43356490	0	1	1	T=T,G=G	4		2	43356490	1.1165	1.65e-24	T	G	10.6441	0.110199	0.010353	1.09407	1.13939	2	43356490	rs17030410	0.2458	0.7455	T	A
0.334203	0.650159	0.271572	0.257298	0.622929	0.137295	0.0910283	61176073	2	rs2278300	1.0953	rs1177228	rs2278300	chr2:61176073	chr2:61176073	0	1	1	T=T,G=G	1b		2	61176073	1.0953	2.31e-19	G	T	9.33114	0.0910283	0.00975533	1.07456	1.11644	2	61176073	rs2278300	0.3249	0.6928	G	C
0.250684	0.515979	0.502734	0.701425	0.80162	0.166588	0.0656941	65597671	2	rs11673987	1.0679	rs13385171	rs11673987	chr2:65597671	chr2:65597671	0	1	1	A=A,G=G	2b		2	65597671	1.0679	3.47e-11	A	G	6.79587	0.0656941	0.00966677	1.04786	1.08833	2	65597671	rs11673987	0.3114	0.659	A	T
0.461602	0.577129	0.175725	0.145194	0.00359874	0.444938	0.0862694	68607947	2	rs3816281	1.0901	rs12622670	rs3816281	chr2:68607947	chr2:68607947	0	1	1	G=G,T=T	5	missense	2	68607947	1.0901	5.08e-16	T	G	8.37929	0.0862694	0.0102956	1.06832	1.11232	2	68607947	rs3816281	0.2811	0.2704	T	A
0.720057	0.511082	0.391259	0.858205	0.315712	0.581521	-0.0676366	112466265	2	rs12373588	0.9346	chr2:112492986	rs12373588	chr2:112466265	chr2:112466265	0	1	1	T=T,G=G	3a		2	112466265	0.9346	1.78e-12	T	G	7.24835	-0.0676366	0.00933132	0.917662	0.951851	2	112466265	rs12373588	0.4529	0.5358	T	A
0.719286	0.237274	0.626885	0.627114	0.584411	0.798873	-0.090253	112777441	2	rs6712080	0.9137	rs57116599	rs57116599	chr2:112770799	chr2:112777441	6642	0.9826	0.888	G=C,A=T	4		2	112770799	0.9137	1.11e-11	A	G	6.97278	-0.090253	0.0129436	0.890811	0.937177	2	112777441	rs6712080	0.2879	0.2575	T	A
0.295225	0.682617	0.424398	0.892582	0.786514	0.251606	0.0802888	136884679	2	rs10191360	1.0836	rs10191360	rs11897084	chr2:136861225	chr2:136884679	23454	0.9177	0.8143	A=T,G=C	5		2	136861225	1.0836	3.85e-10	A	G	6.40807	0.0802888	0.0125293	1.05731	1.11054	2	136884679	rs10191360	0.4899	0.4811	T	A
0.164539	0.62904	0.355684	0.491254	0.312424	0.420216	0.0609069	151644203	2	rs962052	1.0628	rs962052	rs962052	chr2:151644203	chr2:151644203	0	1	1	C=C,T=T	5		2	151644203	1.0628	8.28e-09	C	T	5.88191	0.0609069	0.010355	1.04145	1.08459	2	151644203	rs962052	0.3148	0.3022	C	G
0.698989	0.357861	0.386777	0.186785	0.97655	0.301796	0.0714831	191989356	2	rs6738544	1.0741	rs6738544	rs6738544	chr2:191989356	chr2:191989356	0	1	1	A=A,C=C	5		2	191989356	1.0741	2.4e-13	C	A	7.54019	0.0714831	0.00948028	1.05433	1.09424	2	191989356	rs6738544	0.3199	0.6581	C	G
0.759187	0.340516	0.806494	0.397399	0.815394	0.846382	0.0732505	204611195	2	rs6435203	1.076	rs12614091	rs6435203	chr2:204611195	chr2:204611195	0	1	1	G=G,A=A	5		2	204611195	1.076	6.18e-12	A	G	7.06211	0.0732505	0.0103723	1.05435	1.0981	2	204611195	rs6435203	0.2912	0.7087	A	T
0.698038	0.407944	0.59799	0.798093	0.217199	0.917097	0.133044	231121829	2	rs35540610	1.1423	rs35540610	rs35540610	chr2:231121829	chr2:231121829	0	1	1	T=T,C=C	5		2	231121829	1.1423	2.98e-33	C	T	12.5836	0.133044	0.0105728	1.11887	1.16622	2	231121829	rs35540610	0.202	0.2117	C	G
0.229695	0.575399	0.366705	0.119014	0.407937	0.638667	-0.0727858	18709522	3	rs12106877	0.9298	rs9863496	rs12106877	chr3:18709522	chr3:18709522	0	1	1	T=T,C=C	5		3	18709522	0.9298	2.75e-14	T	C	7.84452	-0.0727858	0.00927856	0.913044	0.946864	3	18709522	rs12106877	0.3687	0.6402	T	A
0.358198	0.574582	0.302378	0.792343	0.60323	0.229797	-0.0799094	27791614	3	rs12330493	0.9232	rs13327021	rs12330493	chr3:27791614	chr3:27791614	0	1	1	T=T,G=G	7		3	27791614	0.9232	1.55e-16	T	G	8.53272	-0.0799094	0.00936506	0.906409	0.940302	3	27791614	rs12330493	0.3906	0.6123	T	A
0.391727	0.581526	0.325263	0.000234705	0.346339	0.752059	0.14011	28072086	3	rs438613	1.1504	rs438613	rs438613	chr3:28072086	chr3:28072086	0	1	1	T=T,C=C	5		3	28072086	1.1504	2.31e-49	C	T	15.5688	0.14011	0.0089994	1.13029	1.17087	3	28072086	rs438613	0.4832	0.4871	C	G
0.81147	0.363337	0.755811	0.373407	0.658609	0.445761	0.0585519	32979088	3	rs6550177	1.0603	rs11919880	rs6550177	chr3:32979088	chr3:32979088	0	1	1	T=T,C=C	2b		3	32979088	1.0603	7.63e-10	T	C	6.29419	0.0585519	0.00930253	1.04114	1.07981	3	32979088	rs6550177	0.4091	0.5577	T	A
0.498369	0.45726	0.529544	0.187691	0.629668	0.579374	0.095492	71535338	3	rs9878602	1.1002	rs9878602	rs9878602	chr3:71535338	chr3:71535338	0	1	1	T=T,G=G	4		3	71535338	1.1002	1.91e-18	T	G	9.07881	0.095492	0.0105181	1.07775	1.12312	3	71535338	rs9878602	0.4764	0.5	T	A
0.996847	0.386856	0.999224	1	0.99887	0.996768	0.144706	100902575	3	rs77958473	1.1557	chr3:100848597	chr3:100902575	chr3:100902575	chr3:100902575	0	1	1	T=T,C=C	5		3	100902575	1.1557	6.42e-11	T	C	6.69864	0.144706	0.0216023	1.10779	1.20568	3	100902575	rs77958473	0.0892	0.9105	T	A
0.91182	0.454279	0.406015	0.6276	0.378369	0.360898	-0.0724632	101748638	3	rs771767	0.9301	rs4325907	rs771767	chr3:101748638	chr3:101748638	0	1	1	A=A,G=G	5		3	101748638	0.9301	1.99e-09	G	A	6.13156	-0.0724632	0.0118181	0.908803	0.951896	3	101748638	rs771767	0.2475	0.7286	G	C
0.460038	0.502138	0.401002	0.108456	0.623091	0.735462	0.0812113	105455955	3	rs2289746	1.0846	rs2289746	rs2289746	chr3:105455955	chr3:105455955	0	1	1	T=T,C=C	6		3	105455955	1.0846	4.59e-12	C	T	7.10704	0.0812113	0.0114269	1.06058	1.10917	3	105455955	rs2289746	0.3367	0.66	C	G
1	0.410726	0.682784	1	0.89117	1	0.308146	112693983	3	rs138433213	1.3609	chr3:112693983	chr3:112693983	chr3:112693983	chr3:112693983	0	1	1	T=T,G=G			3	112693983	1.3609	3.24e-09	T	G	6.04705	0.308146	0.0509581	1.23154	1.50384	3	112693983	rs138433213	0.0152	0.9871	T	A
0.450243	0.476126	0.561737	0.637508	0.570237	0.283294	0.141933	119228508	3	rs9843355	1.1525	rs9843355	rs9843355	chr3:119228508	chr3:119228508	0	1	1	G=G,A=A	6		3	119228508	1.1525	4.14e-30	G	A	11.9205	0.141933	0.0119067	1.12592	1.17971	3	119228508	rs9843355	0.1768	0.836	G	C
0.54405	0.365814	0.788413	0.86434	0.909513	0.809585	0.0905717	121551570	3	rs12695416	1.0948	rs2331964	rs12695416	chr3:121551570	chr3:121551570	0	1	1	A=A,G=G	6		3	121551570	1.0948	4.91e-20	G	A	9.51219	0.0905717	0.00952164	1.07456	1.11542	3	121551570	rs12695416	0.3889	0.6163	G	C
0.668916	0.56522	0.292693	0.138635	0.287498	0.211105	0.129624	121770539	3	rs2255214	1.1384	chr3:121765368	rs2255214	chr3:121770539	chr3:121770539	0	1	1	G=G,T=T	5		3	121770539	1.1384	6.98e-43	G	T	14.4382	0.129624	0.00897783	1.11854	1.15861	3	121770539	rs2255214	0.4832	0.495	G	C
0.676186	0.457418	0.298596	0.0738984	0.735474	0.389698	0.0577971	141140968	3	rs9846396	1.0595	rs6789653	rs9846396	chr3:141140968	chr3:141140968	0	1	1	C=C,T=T	2b		3	141140968	1.0595	1.3e-09	C	T	6.20366	0.0577971	0.00931661	1.04033	1.07902	3	141140968	rs9846396	0.4394	0.5795	C	G
0.650734	0.540358	0.333435	0.0118874	0.35377	0	0.0926703	159628081	3	rs75029101	1.0971	rs10936182	chr3:159628081	chr3:159628081	chr3:159628081	0	1	1	G=G,A=A	5		3	159628081	1.0971	4.99e-08	A	G	5.55388	0.0926703	0.0166857	1.0618	1.13357	3	159628081	rs75029101	0.0741	0.0795	A	T
0.26601	0.666688	0.109822	0.12436	0.449081	0.316385	0.10436	159691112	3	rs1014486	1.11	rs1014486	rs1014486	chr3:159691112	chr3:159691112	0	1	1	T=T,C=C	7		3	159691112	1.11	3.13e-28	C	T	11.5069	0.10436	0.00906936	1.09044	1.12991	3	159691112	rs1014486	0.4714	0.4592	C	G
0.383595	0.584625	0.205307	0.988244	0.782991	0.598824	0.0738079	169492101	3	rs10936599	1.0766	rs10936602	rs10936599	chr3:169492101	chr3:169492101	0	1	1	C=C,T=T	3a	missense,synonymous	3	169492101	1.0766	1.9e-11	C	T	6.88974	0.0738079	0.0107127	1.05423	1.09944	3	169492101	rs10936599	0.2441	0.7575	C	G
0.629052	0.419127	0.824058	0.0296387	0.498561	0.41391	-0.0664604	187562959	3	rs503787	0.9357	rs2590438	rs969625	chr3:187567888	chr3:187562959	-4929	0.9926	0.9852	G=A,A=G	4		3	187567888	0.9357	4.65e-09	G	A	5.98392	-0.0664604	0.0111065	0.915551	0.956292	3	187562959	rs503787	0.3451	0.659	A	T
0.279305	0.486913	0.328554	0.328708	0.740373	0.282936	0.064476	188000625	3	rs9839229	1.0666	rs13066789	rs9839229	chr3:188000625	chr3:188000625	0	1	1	T=T,C=C	4		3	188000625	1.0666	1.5e-08	T	C	5.77574	0.064476	0.0111632	1.04352	1.09019	3	188000625	rs9839229	0.3519	0.3579	T	A
0.530362	0.476891	0.579844	0.358047	0.506085	0.40672	0.0746435	40303633	4	rs6832151	1.0775	rs13136820	rs6832151	chr4:40303633	chr4:40303633	0	1	1	G=G,T=T	1f		4	40303633	1.0775	7.79e-10	G	T	6.29077	0.0746435	0.0118656	1.05273	1.10285	4	40303633	rs6832151	0.2828	0.2773	G	C
0.658061	0.424011	0.428924	0.276699	0.730231	0.821329	-0.0644319	48143201	4	rs17470892	0.9376	rs6837324	rs17470892	chr4:48143201	chr4:48143201	0	1	1	T=T,C=C	2a		4	48143201	0.9376	1.34e-11	T	C	6.94393	-0.0644319	0.00927887	0.920702	0.954808	4	48143201	rs17470892	0.3502	0.6252	T	A
0.405288	0.608906	0.289665	0.340063	0.437952	0.254936	0.0886517	103551603	4	rs7665090	1.0927	rs6533052	chr4:103551603	chr4:103551603	chr4:103551603	0	1	1	A=A,G=G	1f		4	103551603	1.0927	7.03e-16	G	A	8.33706	0.0886517	0.0106334	1.07016	1.11571	4	103551603	rs7665090	0.4731	0.493	G	C
0.732707	0.489537	0.506308	0.045883	0.234713	0.858872	-0.0652855	106173199	4	rs2726518	0.9368	rs2726479	rs2726518	chr4:106173199	chr4:106173199	0	1	1	A=A,C=C	5		4	106173199	0.9368	3.84e-11	A	C	6.77974	-0.0652855	0.0096295	0.919285	0.954649	4	106173199	rs2726518	0.4108	0.4026	A	T
0.26356	0.603614	0.294139	0.253951	0.511048	0.297906	-0.063579	109025865	4	rs7690934	0.9384	rs9992763	rs7690934	chr4:109025865	chr4:109025865	0	1	1	T=T,C=C	5		4	109025865	0.9384	2.36e-11	C	T	6.85585	-0.063579	0.00927368	0.921497	0.955613	4	109025865	rs7690934	0.4175	0.5885	C	G
0.507447	0.466356	0.508589	0.643233	0.552504	0.83559	-0.0809932	122125179	4	rs13108214	0.9222	rs17051321	rs17051321	chr4:122119449	chr4:122125179	5730	1	1	C=G,T=A	6		4	122119449	0.9222	1.41e-10	C	T	6.57303	-0.0809932	0.012322	0.900195	0.944743	4	122125179	rs13108214	0.2088	0.7793	G	C
0.448417	0.594723	0.265019	0.665367	0.356193	0.350627	0.0639133	164505323	4	rs11730120	1.066	rs72989863	rs13150896	chr4:164499489	chr4:164505323	5834	1	0.9532	A=G,G=T	5		4	164499489	1.066	5.55e-09	G	A	5.95285	0.0639133	0.0107366	1.0438	1.08867	4	164505323	rs11730120	0.4411	0.5338	T	A
0.536052	0.562216	0.209964	0.177314	0.521338	0.28737	0.0787188	6712834	5	rs34681760	1.0819	rs34681760	rs34681760	chr5:6712834	chr5:6712834	0	1	1	T=T,C=C	4		5	6712834	1.0819	2.01e-11	C	T	6.88109	0.0787188	0.0114399	1.05791	1.10643	5	6712834	rs34681760	0.3535	0.6501	C	G
0.437915	0.362001	0.757425	0.667111	0.75895	0.638749	-0.119459	35857704	5	rs11567694	0.8874	rs10063294	rs11567694	chr5:35857704	chr5:35857704	0	1	1	A=A,G=G	5		5	35857704	0.8874	1.58e-28	G	A	11.5733	-0.119459	0.010322	0.869627	0.905536	5	35857704	rs11567694	0.2896	0.2724	G	C
0.944085	0.62928	0.639623	0.977446	0.0900622	0.801796	-0.139377	40424048	5	rs11740512	0.8699	rs11749040	rs11740512	chr5:40424048	chr5:40424048	0	1	1	A=A,C=C	5		5	40424048	0.8699	4.54e-25	A	C	10.778	-0.139377	0.0129316	0.848129	0.89223	5	40424048	rs11740512	0.1229	0.8638	A	T
0.702614	0.405264	0.745802	0.388211	0.721598	0.154053	-0.0692429	40437845	5	rs9292776	0.9331	chr5:40429250	rs9292776	chr5:40437845	chr5:40437845	0	1	1	G=G,A=A	1b		5	40437845	0.9331	1.02e-11	G	A	6.98606	-0.0692429	0.00991158	0.915148	0.951404	5	40437845	rs9292776	0.4276	0.5487	G	C
0.492634	0.446499	0.5737	0.846586	0.499099	0.874444	-0.0612373	118703662	5	rs32658	0.9406	rs32658	rs32658	chr5:118703662	chr5:118703662	0	1	1	G=G,T=T	3a		5	118703662	0.9406	3.24e-08	G	T	5.63417	-0.0612373	0.0108689	0.920774	0.960853	5	118703662	rs32658	0.3923	0.5934	G	C
0.45575	0.55177	0.605046	0.471624	0.331079	0.591037	0.1058	133446575	5	rs756699	1.1116	rs244656	rs756699	chr5:133446575	chr5:133446575	0	1	1	C=C,T=T	4		5	133446575	1.1116	2.96e-14	T	C	7.83436	0.1058	0.0135047	1.08256	1.14142	5	133446575	rs756699	0.165	0.8469	T	A
0.466404	0.465376	0.499265	0.0243405	0.638868	0.548458	0.0801965	133891282	5	rs2084007	1.0835	rs2084007	rs2084007	chr5:133891282	chr5:133891282	0	1	1	C=C,T=T	1b		5	133891282	1.0835	1.91e-13	C	T	7.57276	0.0801965	0.0105901	1.06124	1.10622	5	133891282	rs2084007	0.4764	0.492	C	G
0.663082	0.42859	0.579713	0.471867	0.35566	0.68671	-0.0711738	141539339	5	rs249677	0.9313	rs249677	rs249677	chr5:141539339	chr5:141539339	0	1	1	C=C,A=A	5		5	141539339	0.9313	5.73e-13	C	A	7.4148	-0.0711738	0.00959888	0.913942	0.948987	5	141539339	rs249677	0.3603	0.3618	C	G
0.467877	0.60224	0.119267	0.629646	0.0100465	0.193443	0.0990305	176813404	5	rs3812036	1.1041	rs67111717	rs35716097	chr5:176806636	chr5:176813404	6768	0.9448	0.7152	C=C,T=T	5		5	176806636	1.1041	3.18e-21	T	C	9.82463	0.0990305	0.0100798	1.0825	1.12613	5	176813404	rs3812036	0.266	0.2644	T	A
0.702411	0.629852	0.362215	0.0731499	0.32339	0.219705	-0.0633659	7128198	6	rs13193887	0.9386	rs12211604	rs13193887	chr6:7128198	chr6:7128198	0	1	1	G=G,T=T	3a		6	7128198	0.9386	2.15e-08	T	G	5.71004	-0.0633659	0.0110973	0.918405	0.959239	6	7128198	rs13193887	0.362	0.6282	T	A
1	0.35864	0.93328	0.171234	0.691818	0.37423	0.10508	14719496	6	rs17119	1.1108	chr6:14691215	rs17119	chr6:14719496	chr6:14719496	0	1	1	G=G,A=A	5		6	14719496	1.1108	1.38e-17	A	G	8.83674	0.10508	0.0118913	1.08521	1.13699	6	14719496	rs17119	0.2306	0.7624	A	T
0.410861	0.382509	0.938202	0.790095	0.622925	0.577914	0.0698059	16672760	6	rs719316	1.0723	rs719316	rs719316	chr6:16672760	chr6:16672760	0	1	1	C=C,T=T	4		6	16672760	1.0723	1.62e-13	T	C	7.59679	0.0698059	0.00918887	1.05316	1.09179	6	16672760	rs719316	0.4646	0.5288	T	A
0.0367797	0.402359	0.00624385	0.880759	0.00173145	0.819648	-0.371064	29868463	6	rs1611576	0.69	rs1071743 G	rs1611613	chr6:29856303	chr6:29868463	12160	1	1	C=A,T=C	5		6	29856303	0.69	1.05e-280	P	A	38.5149	-0.371064	0.00963428	0.677093	0.703153	6	29868463	rs1611576	0.133	0.1538	C	A
0.900657	0.420242	0	0	0	0.0693901	-0.248461	30062257	6	rs115238975	0.78	rs114071505	rs114071505	chr6:30060631	chr6:30062257	1626	1	0.8754	G=C,C=T	7		6	30060631	0.78	3.84e-22	C	G	10.0599	-0.248461	0.0246982	0.743141	0.818687	6	30062257	rs115238975	0.037	0.0348	T	A
0	0.484414	0	0.735949	0	0	-0.820981	31083555	6	rs117103599	0.44	HLA-B*52:01	rs2270191	chr6:31080320	chr6:31083555	3235	1	1	C=T,T=C	4		6	31080320	0.44	2.01e-25	P	A	10.8619	-0.820981	0.0755834	0.379415	0.510259	6	31083555	rs117103599	0.0017	0.00635	C	T
0.832552	0.205497	0.697559	0.0144534	0.0415338	0.441327	0.10436	31497244	6	rs3093982	1.11	rs3093982	rs3093982	chr6:31497244	chr6:31497244	0	1	1	A=A,G=G	1b		6	31497244	1.11	4.95e-08	T	C	5.55527	0.10436	0.0187858	1.06987	1.15163	6	31497244	rs3093982	0.1397	0.1978	A	G
0.673117	0.340553	0.622754	0.517447	0.0729851	0.855199	-0.0833816	31518354	6	rs2523500	0.92	rs2523500	rs2523500	chr6:31518354	chr6:31518354	0	1	1	G=G,A=A	1f		6	31518354	0.92	6.06e-13	C	T	7.40674	-0.0833816	0.0112575	0.899923	0.940525	6	31518354	rs2523500	0.33	0.3956	G	A
0.149798	0.666797	0.285793	0.100143	0.895814	0.105215	0.300105	31522051	6	rs2255899	1.35	rs2844482	rs2844482	chr6:31539767	chr6:31522051	-17716	1	1	C=C,T=T	5		6	31539767	1.35	7.13e-124	A	G	25.261	0.300105	0.0118801	1.31893	1.3818	6	31522051	rs2255899	0.1549	0.15106	T	C
0	0.693902	0	0	0.0190395	0	0.285179	31782855	6	rs34378923	1.33	HLA-B*35:03	rs34378923	chr6:31782855	chr6:31782855	0	1	1	A=A,G=G			6	31782855	1.33	7.73e-13	P	A	7.37128	0.285179	0.0386878	1.23288	1.43477	6	31782855	rs34378923	0.0168	0.011	G	A
0.550065	0.218886	0.190608	0	0	0.922983	0.966984	32367997	6	rs3817964	2.63	HLA-DRB1*04:11	rs3817964	chr6:32367997	chr6:32367997	0	1	1	T=T,A=A	6		6	32367997	2.63	2.89e-09	P	A	6.06696	0.966984	0.159385	1.92435	3.59441	6	32367997	rs3817964	0.0471	0.0824	A	T
0.912829	0.00154366	0.000730281	0.00360468	0.000220247	0.000396298	1.06471	32413051	6	rs3135388	2.9	HLA-DRB1*15:01	rs3135388	chr6:32413051	chr6:32413051	0	1	1	A=A,G=G	1f		6	32413051	2.9	1.62e-290	P	A	39.1986	1.06471	0.0271619	2.74965	3.05857	6	32413051	rs3135388	0.1178	0.1319	A	G
0.245358	0.470168	0.359063	0.97578	0.670288	0.434935	-0.127833	32428772	6	rs9268839	0.88	rs10093	rs10093	chr6:32609173	chr6:32428772	-180401	0.8748	0.7446	C=A,G=G	5		6	32609173	0.88	1.97e-16	G	C	8.50174	-0.127833	0.0150361	0.854444	0.90632	6	32428772	rs9268839	0.4293	0.4513	G	C
0.941421	0.00802358	0.00478307	0.0101327	0.00540395	0.00411393	0.451076	32586019	6	rs3135005	1.57	rs9271366	rs9271366	chr6:32586854	chr6:32586019	-835	1	0.9692	G=A,A=G	1f		6	32586854	1.57	1.34e-16	G	A	8.55108	0.451076	0.0527507	1.41579	1.74101	6	32586019	rs3135005	0.1246	0.1252	A	T
0.439959	0.288638	0.0309776	0.474296	0.793861	0.884673	0.14842	33047466	6	rs3135024	1.16	rs3135024	rs3135024	chr6:33047466	chr6:33047466	0	1	1	T=T,C=C	4		6	33047466	1.16	1.82e-15	C	T	8.21184	0.14842	0.0180739	1.11963	1.20183	6	33047466	rs3135024	0.2609	0.2724	C	G
0.425084	0.265775	0.0149579	0.000956101	0.825439	0.898128	0.29267	33047612	6	rs3097671	1.34	rs3097671	rs3097671	chr6:33047612	chr6:33047612	0	1	1	G=G,C=C	4		6	33047612	1.34	2.19e-131	C	G	26.0452	0.29267	0.011237	1.31081	1.36984	6	33047612	rs3097671	0.1919	0.1819	C	G
0.47722	0.590287	0.700639	0.495174	0.00554733	0.614019	0.157004	33081632	6	rs11751659	1.17	rs11751659	rs11751659	chr6:33081632	chr6:33081632	0	1	1	A=A,G=G	4		6	33081632	1.17	5.75e-28	G	A	11.4477	0.157004	0.0137148	1.13897	1.20188	6	33081632	rs11751659	0.1481	0.1332	G	C
0.500014	0.605619	0.591548	0.045343	0.301815	0.0958042	-0.0833816	33081823	6	rs9277626	0.92	rs9277626	rs9277626	chr6:33081823	chr6:33081823	0	1	1	A=A,G=G	4		6	33081823	0.92	7.16e-11	G	A	6.68123	-0.0833816	0.01248	0.897769	0.942781	6	33081823	rs9277626	0.3081	0.3111	G	C
0.923724	0.405153	0.711415	0.366522	0.485734	0.681454	-0.122168	36349890	6	rs879036	0.885	rs1076928	rs879036	chr6:36349890	chr6:36349890	0	1	1	T=T,C=C	4		6	36349890	0.885	2.75e-19	C	T	9.31088	-0.122168	0.013121	0.862531	0.908055	6	36349890	rs879036	0.1229	0.8598	C	G
0.493675	0.568193	0.830344	0.814421	0.229482	0.928676	-0.143524	90976768	6	rs72928038	0.8663	rs72928038	rs72928038	chr6:90976768	chr6:90976768	0	1	1	G=G,A=A	5		6	90976768	0.8663	8.38e-29	G	A	11.6344	-0.143524	0.0123362	0.845605	0.887502	6	90976768	rs72928038	0.1751	0.8201	G	C
0.32753	0.554046	0.484448	0.962319	0.605534	0.345543	0.0747363	119215402	6	rs11542663	1.0776	chr6:119215402	chr6:119215402	chr6:119215402	chr6:119215402	0	1	1	A=A,C=C	4		6	119215402	1.0776	3.24e-10	A	C	6.4366	0.0747363	0.0116112	1.05335	1.10241	6	119215402	rs11542663	0.404	0.6282	A	T
0.274347	0.555169	0.177705	0.940301	0.856118	0.92486	0.0632564	128282029	6	rs802725	1.0653	rs802730	rs802725	chr6:128282029	chr6:128282029	0	1	1	T=T,G=G	6		6	128282029	1.0653	1.08e-09	T	G	6.23566	0.0632565	0.0101443	1.04433	1.08669	6	128282029	rs802725	0.2912	0.7167	T	A
0.283373	0.497163	0.69213	0.000123435	0.368928	0.868263	0.0532564	130368508	6	rs6928313	1.0547	chr6:130348257	rs6928313	chr6:130368508	chr6:130368508	0	1	1	C=C,T=T	3a		6	130368508	1.0547	2.59e-06	T	C	4.76516	0.0532564	0.0111762	1.03185	1.07806	6	130368508	rs6928313	0.4512	0.5467	T	A
0.558095	0.309061	0.875443	0.849437	0.347067	0.396112	0.100117	135500087	6	rs12205603	1.1053	rs2327586	rs9321490	chr6:135494875	chr6:135500087	5212	1	1	T=G,C=C	4		6	135494875	1.1053	9.48e-20	C	T	9.43582	0.100117	0.0106103	1.08255	1.12853	6	135500087	rs12205603	0.2424	0.2515	C	G
0.35891	0.440263	0.787567	0.818784	0.666268	0.381635	-0.109034	135798845	6	rs11154803	0.8967	rs4896153	rs12206850	chr6:135797808	chr6:135798845	1037	1	1	T=C,C=T	5		6	135797808	0.8967	2.72e-29	T	C	11.7423	-0.109034	0.00928561	0.880528	0.913169	6	135798845	rs11154803	0.3687	0.6312	C	G
0.626653	0.518606	0.0474489	0.145747	0.394049	0.801623	0.13488	137423847	6	rs72975618	1.1444	rs62420820	rs17066096	chr6:137452908	chr6:137423847	-29061	0.9904	0.9537	A=C,G=T	4		6	137452908	1.1444	9.26e-36	G	A	13.0904	0.13488	0.0103038	1.12152	1.16775	6	137423847	rs72975618	0.2306	0.2266	T	A
0.246688	0.638318	0.388852	0.137093	0.312819	0.334605	0.106789	137975119	6	rs73558137	1.1127	rs631204	rs35858108	chr6:137970958	chr6:137975119	4161	1	1	C=G,T=C	5		6	137970958	1.1127	4.92e-25	T	C	10.7699	0.106789	0.00991557	1.09128	1.13454	6	137975119	rs73558137	0.2761	0.2972	C	G
0.275743	0.619482	0.426172	0.972249	0.998368	0.0728633	0.0960372	138234289	6	rs72980770	1.1008	rs17780048	rs17780429	chr6:138222588	chr6:138234289	11701	1	1	G=C,A=T	5		6	138222588	1.1008	5.15e-12	G	A	7.0895	0.0960372	0.0135464	1.07196	1.13042	6	138234289	rs72980770	0.1094	0.8688	C	G
0.528355	0.599581	0.180836	1	0.626319	0.503519	-0.114401	143867406	6	rs12206238	0.8919	rs6911131	rs12206238	chr6:143867406	chr6:143867406	0	1	1	C=C,T=T	4		6	143867406	0.8919	1.31e-10	C	T	6.58459	-0.114401	0.0173741	0.862039	0.922795	6	143867406	rs12206238	0.064	0.9314	C	G
0.674357	0.451579	0.651674	0.860621	0.544667	0.160614	-0.124657	159474624	6	rs212397	0.8828	rs1738074	rs212397	chr6:159474624	chr6:159474624	0	1	1	C=C,A=A	5		6	159474624	0.8828	3.48e-35	C	A	12.9758	-0.124657	0.00960685	0.866333	0.89958	6	159474624	rs212397	0.3468	0.3539	C	G
0.443524	0.610247	0.186675	0.914307	0.44909	0.517327	-0.0644319	2448493	7	rs6952809	0.9376	rs55858457	rs6952809	chr7:2448493	chr7:2448493	0	1	1	T=T,C=C	3a		7	2448493	0.9376	2.95e-08	C	T	5.65156	-0.0644319	0.0114007	0.916881	0.958787	7	2448493	rs6952809	0.3333	0.674	C	G
0.507024	0.398073	0.815873	0.735614	0.303558	0.623997	0.0972175	3144508	7	rs11773338	1.1021	rs10951042	rs10951042	chr7:3139417	chr7:3144508	5091	0.9927	0.9783	T=T,C=C	6		7	3139417	1.1021	1.5e-18	C	T	9.10832	0.0972175	0.0106735	1.07928	1.1254	7	3144508	rs11773338	0.3636	0.3688	C	G
0.376022	0.561225	0.554086	0.309847	0.261716	0.973156	-0.076881	27016449	7	rs774251	0.926	rs10951154	rs706015	chr7:27014988	chr7:27016449	1461	1	1	T=C,G=A	3a		7	27014988	0.926	3.05e-10	T	G	6.44681	-0.076881	0.0119254	0.904607	0.947899	7	27016449	rs774251	0.1768	0.8191	C	G
0.372409	0.481445	0.44294	0.482109	0.96091	0.241695	-0.0673157	28142186	7	rs10245867	0.9349	rs10245867	rs10245867	chr7:28142186	chr7:28142186	0	1	1	G=G,T=T	5		7	28142186	0.9349	1.22e-11	G	T	6.95864	-0.0673157	0.00967369	0.917341	0.952795	7	28142186	rs10245867	0.3266	0.668	G	C
0.390512	0.49144	0.340704	0.564983	0.975735	0.81461	-0.136278	37382465	7	rs60600003	0.8726	rs60600003	rs60600003	chr7:37382465	chr7:37382465	0	1	1	T=T,G=G	4		7	37382465	0.8726	4.6e-19	T	G	9.24984	-0.136278	0.014733	0.847763	0.898165	7	37382465	rs60600003	0.1044	0.9026	T	A
0.269761	0.546549	0.440821	0.236782	0.7985	0.404661	0.087278	50334208	7	rs28625973	1.0912	chr7:50328339	rs28625973	chr7:50334208	chr7:50334208	0	1	1	A=A,G=G	5		7	50334208	1.0912	2.58e-16	A	G	8.46695	0.087278	0.0103081	1.06937	1.11347	7	50334208	rs28625973	0.2727	0.7137	A	T
0.57169	0.409718	0.389656	0.97729	0.998339	0.965426	0.120623	105751772	7	rs3801275	1.1282	rs73414214	rs3801275	chr7:105751772	chr7:105751772	0	1	1	T=T,C=C	4	missense	7	105751772	1.1282	6.34e-10	T	C	6.32519	0.120623	0.0190703	1.08681	1.17117	7	105751772	rs3801275	0.1077	0.8976	T	A
0.515431	0.506007	0.351719	0.401572	0.542957	0.62664	-0.0566762	128575552	7	rs3778754	0.9449	rs4728142	rs4728142	chr7:128573967	chr7:128575552	1585	0.9516	0.8638	G=C,A=G	2b		7	128573967	0.9449	3.37e-09	G	A	6.0402	-0.0566762	0.00938316	0.927681	0.962438	7	128575552	rs3778754	0.4815	0.5278	C	G
0.6853	0.436935	0.412632	0.587132	0.753899	0.754781	-0.0556184	138731398	7	rs1047129	0.9459	rs10271373	rs10271373	chr7:138729795	chr7:138731398	1603	0.993	0.9094	A=T,C=C	3a		7	138729795	0.9459	3.11e-09	C	A	6.05422	-0.0556184	0.00918672	0.929021	0.963086	7	138731398	rs1047129	0.4949	0.493	C	G
0.660717	0.361344	0.960883	0.797706	0.880024	0.293201	0.078164	149313811	7	rs735120	1.0813	rs354033	rs735120	chr7:149313811	chr7:149313811	0	1	1	C=C,T=T	4		7	149313811	1.0813	7.99e-10	C	T	6.28655	0.078164	0.0124335	1.05527	1.10797	7	149313811	rs735120	0.266	0.7406	C	G
0.59824	0.370843	0.665865	0.142602	0.810773	0.918819	-0.102476	79557844	8	rs6999228	0.9026	rs28703878	rs6999228	chr8:79557844	chr8:79557844	0	1	1	A=A,G=G	6		8	79557844	0.9026	5.27e-22	G	A	10.0249	-0.102476	0.0102221	0.884696	0.920866	8	79557844	rs6999228	0.2963	0.7137	G	C
0.431711	0.624081	0.215307	1	0.64447	0.386973	-0.142255	95826590	8	rs78456818	0.8674	chr8:95851818	chr8:95826590	chr8:95826590	chr8:95826590	0	1	1	T=T,C=C	6		8	95826590	0.8674	3.23e-10	T	C	6.43747	-0.142255	0.022098	0.830633	0.905794	8	95826590	rs78456818	0.0354	0.9642	T	A
0.607027	0.52293	0.734372	0.385456	0.099201	0.477023	0.0702721	128197088	8	rs2445610	1.0728	rs735542	rs2445610	chr8:128197088	chr8:128197088	0	1	1	A=A,G=G	4		8	128197088	1.0728	5.66e-13	G	A	7.41671	0.0702721	0.00947482	1.05306	1.09291	8	128197088	rs2445610	0.3199	0.3221	G	C
0.397909	0.595544	0.120717	0.0914598	0.521907	0.662663	-0.0971719	128809557	8	rs6470578	0.9074	rs6990534	rs4410871	chr8:128815029	chr8:128809557	-5472	1	0.9924	T=T,C=A	3a		8	128815029	0.9074	5.85e-20	T	C	9.49203	-0.0971719	0.0102372	0.889375	0.925791	8	128809557	rs6470578	0.3249	0.3072	T	A
0.478431	0.478787	0.321938	0.480838	0.665725	0.696988	-0.117546	129198885	8	rs16902700	0.8891	chr8:129177769	rs16902700	chr8:129198885	chr8:129198885	0	1	1	G=G,A=A	5		8	129198885	0.8891	2.62e-25	G	A	10.8347	-0.117546	0.010849	0.870394	0.908208	8	129198885	rs16902700	0.1987	0.7932	G	C
0.411271	0.606913	0.16505	0.921786	0.446545	0.762366	0.0619414	144991176	8	rs6558405	1.0639	rs3923387	rs7014582	chr8:144990528	chr8:144991176	648	1	1	A=T,G=C	4	synonymous	8	144990528	1.0639	1.76e-08	G	A	5.74633	0.0619414	0.0107793	1.04166	1.08662	8	144991176	rs6558405	0.4226	0.4423	C	G
0.427369	0.437682	0.651806	0.114017	0.926338	0.339982	0.0745507	100740124	9	rs4743150	1.0774	rs7855251	rs4743150	chr9:100740124	chr9:100740124	0	1	1	C=C,T=T	6		9	100740124	1.0774	1.23e-10	C	T	6.59438	0.0745507	0.0113052	1.05379	1.10154	9	100740124	rs4743150	0.2104	0.7833	C	G
0.436876	0.528388	0.574093	0.943599	0.318544	0.780941	0.187475	6099045	10	rs2104286	1.2062	rs11256593	rs2104286	chr10:6099045	chr10:6099045	0	1	1	T=T,C=C	4		10	6099045	1.2062	2.96e-65	T	C	18.0572	0.187475	0.0103823	1.1819	1.231	10	6099045	rs2104286	0.2205	0.7803	T	A
0.418506	0.622233	0.462489	0.905686	0.229584	0.965247	0.128569	6121285	10	rs62626325	1.1372	rs12722559	rs62626325	chr10:6121285	chr10:6121285	0	1	1	G=G,A=A	5		10	6121285	1.1372	1.76e-15	G	A	8.21666	0.128569	0.0156474	1.10285	1.17262	10	6121285	rs62626325	0.1566	0.836	G	C
0.512346	0.490033	0.653	0.234192	0.430567	0.0303984	-0.0967312	8098719	10	rs1399180	0.9078	rs1399180	rs1399180	chr10:8098719	chr10:8098719	0	1	1	T=T,C=C	2b		10	8098719	0.9078	7.16e-11	T	C	6.68132	-0.0967312	0.0144779	0.882402	0.933929	10	8098719	rs1399180	0.17	0.164	T	A
0.57738	0.563159	0.177299	0.990601	0.284637	0.458436	-0.0841428	31415106	10	rs793108	0.9193	rs1087056	rs793108	chr10:31415106	chr10:31415106	0	1	1	C=C,T=T	5		10	31415106	0.9193	3.5e-19	C	T	9.28231	-0.0841428	0.00906485	0.903111	0.935779	10	31415106	rs793108	0.4815	0.5457	C	G
0.450592	0.561259	0.387046	0.834199	0.320174	0.353474	0.0853517	64521829	10	rs224032	1.0891	rs61863928	rs224032	chr10:64521829	chr10:64521829	0	1	1	G=G,A=A	5		10	64521829	1.0891	3.01e-16	G	A	8.44699	0.0853517	0.0101044	1.06774	1.11088	10	64521829	rs224032	0.4949	0.4811	G	C
0.554617	0.503177	0.384874	0.845507	0.40867	0.587329	0.0654131	75653800	10	rs17741873	1.0676	rs17741873	rs17741873	chr10:75653800	chr10:75653800	0	1	1	G=G,T=T	3a		10	75653800	1.0676	4.69e-08	G	T	5.56553	0.0654131	0.0117533	1.04329	1.09248	10	75653800	rs17741873	0.197	0.8111	G	C
0.226063	0.702579	0.286684	0.967543	0.405895	0.162009	-0.0961806	81032532	10	rs1250546	0.9083	rs1250551	rs1250568	chr10:81045280	chr10:81032532	-12748	0.9114	0.801	T=A,C=G	5		10	81045280	0.9083	1.68e-23	T	C	10.3993	-0.0961806	0.00924873	0.891983	0.924915	10	81032532	rs1250546	0.362	0.6243	A	T
0.251852	0.493658	0.579238	0.996006	0.519111	0.711315	0.0825012	94482076	10	rs7923866	1.086	rs1112718	rs7923837	chr10:94481917	chr10:94482076	159	1	1	G=C,A=T	4		10	94481917	1.086	2.08e-17	G	A	8.78615	0.0825012	0.00938992	1.0662	1.10617	10	94482076	rs7923866	0.3956	0.6252	C	G
0.369116	0.587877	0.501928	0.439391	0.387461	0.362604	0.0910283	14529099	11	rs11023242	1.0953	rs61884005	rs11023242	chr11:14529099	chr11:14529099	0	1	1	C=C,T=T	5		11	14529099	1.0953	6.34e-09	C	T	5.92919	0.0910283	0.0153526	1.06283	1.12876	11	14529099	rs11023242	0.1633	0.8608	C	G
0.12501	0.986659	1	1	1	1	-0.252058	15118975	11	rs117300835	0.7772	chr11:14868316	chr11:14876718	chr11:14876718	chr11:15118975	242257	1	0.7283	G=G,A=A			11	14876718	0.7772	8.76e-12	G	A	7.00894	-0.252058	0.0359623	0.724304	0.833959	11	15118975	rs117300835	0.0185	0.9821	G	C
0.656852	0.468739	0.57558	0.134658	0.492628	0.45292	-0.0914576	36437982	11	rs3931757	0.9126	rs1365120	rs3931757	chr11:36437982	chr11:36437982	0	1	1	C=C,T=T	7		11	36437982	0.9126	4.06e-08	T	C	5.59243	-0.0914576	0.0163538	0.883812	0.942326	11	36437982	rs3931757	0.1229	0.8787	T	A
0.329907	0.659999	0.187588	0.487586	0.443754	0.463426	-0.0867569	47247621	11	rs2596397	0.9169	rs2269434	rs2957873	chr11:47249294	chr11:47247621	-1673	1	1	G=G,A=A	5		11	47249294	0.9169	1.47e-13	A	G	7.61063	-0.0867569	0.0113994	0.896641	0.937617	11	47247621	rs2596397	0.2138	0.8082	A	T
0.639263	0.396806	0.825794	0.389043	0.946457	0.197261	0.116627	60832282	11	rs650258	1.1237	rs4939490	rs506616	chr11:60835043	chr11:60832282	-2761	0.9751	0.8041	G=C,T=T	5		11	60835043	1.1237	2e-29	G	T	11.7716	0.116627	0.00990749	1.10209	1.14573	11	60832282	rs650258	0.3485	0.6302	C	G
0.574436	0.513928	0.366118	1	0.476436	0.384755	0.0658814	64089588	11	rs646153	1.0681	rs11231749	rs694739	chr11:64097233	chr11:64089588	-7645	0.9929	0.9859	A=C,G=T	6		11	64097233	1.0681	1.12e-11	A	G	6.971	0.0658814	0.00945078	1.0485	1.08807	11	64089588	rs646153	0.3923	0.6223	C	G
0.143487	0.594443	0.397034	0.543614	0.510396	0.224274	-0.0666741	65705432	11	rs531612	0.9355	rs531612	rs531612	chr11:65705432	chr11:65705432	0	1	1	C=C,T=T	4		11	65705432	0.9355	1.2e-09	C	T	6.21708	-0.0666741	0.0107243	0.916041	0.955372	11	65705432	rs531612	0.4478	0.4702	C	G
0.895639	0.416952	0.901133	1	0.484481	0.569926	-0.0838165	95311422	11	rs4409785	0.9196	rs4409785	rs4409785	chr11:95311422	chr11:95311422	0	1	1	T=T,C=C	4		11	95311422	0.9196	6.87e-12	T	C	7.04585	-0.0838165	0.0118959	0.898407	0.941293	11	95311422	rs4409785	0.2003	0.8101	T	A
0.985637	0.355411	0.976048	0.764963	0.954923	0.932882	-0.102697	95426865	11	rs58826103	0.9024	rs56095240	rs72981578	chr11:95420123	chr11:95426865	6742	1	0.9169	C=A,T=G	5		11	95420123	0.9024	1.13e-09	C	T	6.22784	-0.102697	0.0164901	0.8737	0.932042	11	95426865	rs58826103	0.1296	0.8499	A	T
0.430386	0.53731	0.500586	0.0263595	0.426532	0.162141	-0.0866478	118563381	11	rs585039	0.917	rs34026809	rs585039	chr11:118563381	chr11:118563381	0	1	1	C=C,A=A	4		11	118563381	0.917	7.68e-17	A	C	8.62194	-0.0866478	0.0100497	0.899114	0.935242	11	118563381	rs585039	0.3333	0.3141	A	T
0.583825	0.486688	0.457012	0.763049	0.465591	0.927334	0.116627	118743286	11	rs12365699	1.1237	rs12365699	rs12365699	chr11:118743286	chr11:118743286	0	1	1	G=G,A=A	1f		11	118743286	1.1237	2.1e-19	G	A	9.34258	0.116627	0.0124834	1.09654	1.15153	11	118743286	rs12365699	0.1532	0.835	G	C
0.251439	0.540076	0.530793	0.0289068	0.696304	0.0359932	0.10436	118747813	11	rs6589706	1.11	rs6589706	rs6589706	chr11:118747813	chr11:118747813	0	1	1	A=A,G=G	4		11	118747813	1.11	4.53e-26	A	G	11.0137	0.10436	0.0094755	1.08958	1.13081	11	118747813	rs6589706	0.4377	0.4533	A	T
0.950782	0.351796	0.921111	1	0.988652	0.990154	0.235783	118763313	11	rs78041268	1.2659	chr11:118783424	chr11:118762073	chr11:118762073	chr11:118763313	1240	1	1	G=G,A=A	2b		11	118762073	1.2659	8.75e-11	G	A	6.64911	0.235783	0.0354609	1.1809	1.35701	11	118763313	rs78041268	0.0168	0.9761	G	C
0.256993	0.70035	0.119842	0.917988	0.177788	0.675247	-0.0795845	122534190	11	rs11605422	0.9235	rs6589939	rs11605422	chr11:122534190	chr11:122534190	0	1	1	C=C,T=T	2b		11	122534190	0.9235	1.75e-12	C	T	7.25154	-0.0795845	0.0109748	0.903847	0.94358	11	122534190	rs11605422	0.367	0.6312	C	G
0.773467	0.442476	0.502526	0.47383	0.53383	0.404084	-0.065499	128409084	11	rs10750400	0.9366	rs4262739	rs3809006	chr11:128410836	chr11:128409084	-1752	1	1	C=A,T=G	6		11	128410836	0.9366	4.41e-12	T	C	7.11304	-0.065499	0.0092083	0.919848	0.953657	11	128409084	rs10750400	0.4529	0.5109	G	C
0.142638	0.438783	0.585602	0.997156	0.96585	0.464937	-0.139262	6446777	12	rs1860545	0.87	rs1800693	rs1800693	chr12:6440009	chr12:6446777	6768	0.9723	0.9454	T=G,C=A	4		12	6440009	0.87	2.24e-47	T	C	15.2305	-0.139262	0.00914361	0.854547	0.885732	12	6446777	rs1860545	0.4192	0.5775	G	C
0.162004	0.437709	0.589656	0.604828	0.944878	0.488821	0.153579	6450945	12	rs767455	1.166	rs12832171	rs767455	chr12:6450945	chr12:6450945	0	1	1	T=T,C=C	4	synonymous	12	6450945	1.166	4.13e-10	T	C	6.39678	0.153579	0.0240088	1.1124	1.22218	12	6450945	rs767455	0.4276	0.5706	T	A
0.31513	0.444139	0.545397	0.912702	0.803174	0.424874	-0.109592	6502131	12	rs2364482	0.8962	rs2364485	rs2364482	chr12:6502131	chr12:6502131	0	1	1	T=T,G=G	3a		12	6502131	0.8962	1.51e-20	T	G	9.6481	-0.109592	0.0113589	0.876468	0.916376	12	6502131	rs2364482	0.2155	0.7903	T	A
0.756174	0.384617	0.652201	0.894658	0.66733	0.602852	-0.0948603	9833628	12	rs3764021	0.9095	rs7977720	rs3764021	chr12:9833628	chr12:9833628	0	1	1	C=C,T=T	7	synonymous,missense	12	9833628	0.9095	4.96e-24	C	T	10.5285	-0.0948603	0.00900989	0.89358	0.925704	12	9833628	rs3764021	0.4949	0.5308	C	G
0.706413	0.592427	0.228172	0.89635	0.208125	0.377217	0.116894	58162085	12	rs10877012	1.124	rs701006	rs10877012	chr12:58162085	chr12:58162085	0	1	1	G=G,T=T	6		12	58162085	1.124	9.63e-31	G	T	12.0569	0.116894	0.0096952	1.10284	1.14556	12	58162085	rs10877012	0.3249	0.6829	G	C
0.752112	0.485505	0.263851	0.0471194	0.472723	0.50246	0.0678455	94661453	12	rs61708525	1.0702	rs61708525	rs61708525	chr12:94661453	chr12:94661453	0	1	1	A=A,G=G	2b		12	94661453	1.0702	1.8e-08	G	A	5.74214	0.0678455	0.0118154	1.0457	1.09527	12	94661453	rs61708525	0.3148	0.327	G	C
0.404029	0.630946	0.00711794	0.0079784	0.00340777	0.00187383	0.0623173	111884608	12	rs3184504	1.0643	rs3184504	rs3184504	chr12:111884608	chr12:111884608	0	1	1	T=T,C=C	3a	missense	12	111884608	1.0643	4.24e-11	T	C	6.76441	0.0623173	0.00921253	1.04525	1.08369	12	111884608	rs3184504	0.463	0.4642	T	A
0.361307	0.467308	0.668316	0.344822	0.974965	0.33534	-0.081861	123485188	12	rs883263	0.9214	rs7975763	rs883263	chr12:123485188	chr12:123485188	0	1	1	A=A,G=G	4		12	123485188	0.9214	2.99e-13	G	A	7.5088	-0.081861	0.010902	0.90192	0.9413	12	123485188	rs883263	0.2189	0.7753	G	C
0.616715	0.381442	1	1	1	0.600007	0.205061	50829327	13	rs78212345	1.2276	rs9591325	rs9591325	chr13:50811220	chr13:50829327	18107	1	0.93	T=G,C=C	7		13	50811220	1.2276	1.26e-19	T	C	9.40214	0.205061	0.02181	1.17623	1.28121	13	50829327	rs78212345	0.0505	0.9433	G	C
0.221183	0.606032	0.822571	0.433287	0.559158	0.299231	-0.0861027	51002615	13	rs9562970	0.9175	rs9568402	rs9562970	chr13:51002615	chr13:51002615	0	1	1	G=G,A=A	4		13	51002615	0.9175	4.8e-09	G	A	5.97827	-0.0861027	0.0144026	0.891962	0.943769	13	51002615	rs9562970	0.1246	0.8767	G	C
0.258951	0.688678	0.263857	0.0904722	0.778706	0.338813	0.10436	100086259	13	rs4772201	1.11	chr13:100026952	rs4772201	chr13:100086259	chr13:100086259	0	1	1	A=A,G=G	4		13	100086259	1.11	8.98e-17	A	G	8.60202	0.10436	0.012132	1.08392	1.13671	13	100086259	rs4772201	0.1801	0.841	A	T
0.71977	0.374835	0.855017	0.585981	0.874796	0.242782	-0.0908004	52332508	14	rs4898720	0.9132	rs11852059	rs4468527	chr14:52325131	chr14:52332508	7377	0.9785	0.9373	A=G,G=A	5		14	52325131	0.9132	1.19e-09	G	A	6.21921	-0.0908004	0.0146	0.887438	0.93971	14	52332508	rs4898720	0.0859	0.8996	A	T
0.435473	0.425157	0.81633	0.933541	0.582675	0.228093	0.078996	69265564	14	rs8022092	1.0822	rs12434551	rs8022092	chr14:69265564	chr14:69265564	0	1	1	C=C,A=A	4		14	69265564	1.0822	4.14e-17	C	A	8.70001	0.078996	0.00907999	1.06311	1.10163	14	69265564	rs8022092	0.4966	0.4791	C	G
0.562562	0.517244	0.685119	0.994652	0.361598	0.130478	0.0799196	75971133	14	rs175702	1.0832	rs34695601	rs175706	chr14:75976200	chr14:75971133	-5067	1	1	G=A,A=C	4		14	75976200	1.0832	5.56e-13	G	A	7.41933	0.0799196	0.0107718	1.06057	1.10631	14	75971133	rs175702	0.4562	0.4662	A	T
0.999505	0.352643	0.990571	0.779905	1	1	0.286381	88504511	14	rs117822168	1.3316	chr14:88523488	chr14:88504511	chr14:88504511	chr14:88504511	0	1	1	G=G,A=A	5		14	88504511	1.3316	1.67e-30	G	A	12.0057	0.286381	0.0238538	1.27078	1.39534	14	88504511	rs117822168	0.0438	0.9543	G	C
0.365736	0.661949	0.23237	0.957927	0.315365	0.588422	-0.0738618	103237259	14	rs10141746	0.9288	rs12588969	rs10141746	chr14:103237259	chr14:103237259	0	1	1	A=A,G=G	4		14	103237259	0.9288	1.82e-09	G	A	6.14691	-0.0738618	0.0120161	0.907181	0.950934	14	103237259	rs10141746	0.2761	0.6968	G	C
0.581754	0.577209	0.314083	0.00114058	0.165099	0.98791	-0.0901435	103276855	14	rs8006649	0.9138	rs12147246	rs8006649	chr14:103276855	chr14:103276855	0	1	1	A=A,G=G	4		14	103276855	0.9138	1.98e-15	G	A	8.20054	-0.0901436	0.0109924	0.894323	0.933702	14	103276855	rs8006649	0.3316	0.6551	G	C
0.893441	0.378769	0.608998	0.162445	0.999632	0.285251	0.10075	79231203	15	rs10152892	1.106	rs62013236	rs10152892	chr15:79231203	chr15:79231203	0	1	1	A=A,C=C	2b		15	79231203	1.106	8.53e-17	A	C	8.60862	0.10075	0.0117034	1.08092	1.13166	15	79231203	rs10152892	0.2256	0.8002	A	T
0.383833	0.429413	0.566678	0.213983	0.94097	0.477666	-0.0858847	90889323	15	rs7162687	0.9177	rs6496663	rs7183707	chr15:90883733	chr15:90889323	5590	0.9603	0.9221	G=A,T=G	3a		15	90883733	0.9177	1.13e-12	G	T	7.31618	-0.0858847	0.011739	0.896826	0.93906	15	90889323	rs7162687	0.3047	0.6809	A	T
0.44245	0.435291	0.450513	0.102453	0.986381	0.329656	-0.0962907	1067832	16	rs405343	0.9082	rs405343	rs108990	chr16:1065433	chr16:1067832	2399	0.9883	0.9544	T=G,C=T	5		16	1065433	0.9082	3.05e-15	T	C	8.14341	-0.0962907	0.0118244	0.887394	0.929494	16	1067832	rs405343	0.1751	0.8211	G	C
0.108545	0.673581	0.226408	0.130515	0.55264	0.122459	-0.0960705	11114839	16	rs1985372	0.9084	rs2286974	rs1985372	chr16:11114839	chr16:11114839	0	1	1	C=C,T=T	4		16	11114839	0.9084	4.09e-09	T	C	6.00649	-0.0960705	0.0159944	0.880364	0.937329	16	11114839	rs1985372	0.4226	0.4125	T	A
0.0308166	0.683934	0.202315	0.0399267	0.487999	0.158474	-0.17829	11179873	16	rs12708716	0.8367	chr16:11213951	rs12708716	chr16:11179873	chr16:11179873	0	1	1	A=A,G=G	1f		16	11179873	0.8367	3.7e-71	G	A	18.9019	-0.17829	0.00943239	0.821374	0.852312	16	11179873	rs12708716	0.3704	0.3588	G	C
0.214286	0.754318	0.343082	0.995341	0.454168	0.779638	0.136539	11403893	16	rs12928822	1.1463	rs34947566	rs12928822	chr16:11403893	chr16:11403893	0	1	1	C=C,T=T	1f		16	11403893	1.1463	1.3e-23	C	T	10.4263	0.136539	0.0130956	1.11725	1.1761	16	11403893	rs12928822	0.1465	0.841	C	G
0.410771	0.501239	0.368441	0.839728	0.666694	0.874222	-0.0867569	11443873	16	rs36090551	0.9169	chr16:11353879	rs36090551	chr16:11443873	chr16:11443873	0	1	1	G=G,T=T	2a		16	11443873	0.9169	5.01e-16	G	T	8.38117	-0.0867569	0.0103514	0.898485	0.935693	16	11443873	rs36090551	0.2508	0.7575	G	C
0.45529	0.595053	0.313022	0.633999	0.191784	0.665242	-0.0901435	29932064	16	rs4609871	0.9138	rs3809627	rs4609871	chr16:29932064	chr16:29932064	0	1	1	C=C,T=T	1f		16	29932064	0.9138	1.23e-21	C	T	9.93092	-0.0901436	0.00907706	0.897686	0.930203	16	29932064	rs4609871	0.4949	0.4881	C	G
0.203661	0.477158	0.515555	0.620629	0.727737	0.672481	0.0841573	57110443	16	rs60748283	1.0878	rs8062446	rs9937051	chr16:57106671	chr16:57110443	3772	1	0.7818	C=C,T=G	4		16	57106671	1.0878	4.3e-09	T	C	5.9978	0.0841573	0.0140314	1.05829	1.11813	16	57110443	rs60748283	0.1667	0.167	G	C
0.675739	0.495164	0.332697	0.49345	0.519808	0.475605	-0.0777453	79650056	16	rs2348180	0.9252	rs6564681	rs7196953	chr16:79649394	chr16:79650056	662	1	0.9845	A=T,G=A	5		16	79649394	0.9252	3.7e-14	G	A	7.80384	-0.0777453	0.00996245	0.907309	0.943443	16	79650056	rs2348180	0.3131	0.6909	A	T
0.657039	0.623557	0.65018	0.583862	0.172182	0.965885	0.123544	86021505	16	rs35703946	1.1315	rs35703946	rs35703946	chr16:86021505	chr16:86021505	0	1	1	G=G,A=A	4		16	86021505	1.1315	2.83e-17	G	A	8.74777	0.123544	0.0141229	1.10061	1.16326	16	86021505	rs35703946	0.1481	0.8628	G	C
0.861678	0.380992	0.836265	0.915996	0.492938	0.836906	-0.0876297	34866546	17	rs2306593	0.9161	rs4796224	rs2306593	chr17:34866546	chr17:34866546	0	1	1	C=C,T=T	4		17	34866546	0.9161	1.13e-15	T	C	8.2743	-0.0876298	0.0105906	0.89728	0.935315	17	34866546	rs2306593	0.4714	0.5119	T	A
0.650895	0.489784	0.375375	0.481407	0.521658	0.500188	-0.0780697	37970149	17	rs9909593	0.9249	rs9909593	rs9909593	chr17:37970149	chr17:37970149	0	1	1	A=A,G=G	1f		17	37970149	0.9249	8.57e-17	A	G	8.60806	-0.0780697	0.00906937	0.908604	0.941488	17	37970149	rs9909593	0.4933	0.5159	A	T
0.820476	0.449044	0.247731	0.119777	0.913701	0.674611	-0.120474	38252660	17	rs883871	0.8865	rs883871	rs883871	chr17:38252660	chr17:38252660	0	1	1	G=G,A=A	3a		17	38252660	0.8865	8.56e-14	G	A	7.6865	-0.120474	0.0156735	0.859681	0.914156	17	38252660	rs883871	0.1532	0.8499	G	C
0.532427	0.447804	0.837747	0.719256	0.264938	0.354857	-0.108031	40496024	17	rs7217655	0.8976	rs1026916	rs17886724	chr17:40496163	chr17:40496024	-139	1	1	A=C,G=T	5		17	40496163	0.8976	2.32e-28	A	G	11.536	-0.108031	0.00936463	0.881275	0.914227	17	40496024	rs7217655	0.3687	0.6372	C	G
0.717504	0.320136	0.777772	0.122603	0.103368	0.842147	0.0598714	43389726	17	rs11869999	1.0617	rs7222450	rs7216796	chr17:43392208	chr17:43389726	-2482	1	0.9933	G=T,A=A	4		17	43392208	1.0617	2.09e-10	A	G	6.50839	0.0598714	0.00919911	1.04273	1.08102	17	43389726	rs11869999	0.4983	0.5209	A	T
0.359497	0.525278	0.562446	0.611275	0.615381	0.633061	0.102015	45702280	17	rs11079784	1.1074	rs11079784	rs11079784	chr17:45702280	chr17:45702280	0	1	1	T=T,C=C	1b		17	45702280	1.1074	1.99e-27	C	T	11.326	0.102015	0.00900714	1.08802	1.12712	17	45702280	rs11079784	0.463	0.5258	C	G
0.577992	0.460183	0.59935	0.978326	0.647641	0.233014	0.11002	57826731	17	rs2665397	1.1163	rs2150879	rs8070345	chr17:57816757	chr17:57826731	9974	1	1	T=C,C=A	4		17	57816757	1.1163	4.05e-31	T	C	12.1372	0.11002	0.00906469	1.09664	1.13631	17	57826731	rs2665397	0.4545	0.4563	C	G
0.743648	0.568803	0.33708	0.999963	0.0305838	0.706561	0.062787	73321117	17	rs2385263	1.0648	rs9900529	rs9913257	chr17:73320893	chr17:73321117	224	1	1	C=T,T=C	5		17	73320893	1.0648	4.76e-08	C	T	5.56252	0.062787	0.0112875	1.0415	1.08862	17	73321117	rs2385263	0.2727	0.2624	T	A
0.563306	0.467868	0.411478	0.271018	0.691511	0.303477	0.0607187	56271544	18	rs9947399	1.0626	rs4940730	rs9947399	chr18:56271544	chr18:56271544	0	1	1	G=G,A=A	4		18	56271544	1.0626	3.9e-10	G	A	6.40623	0.0607187	0.00947807	1.04304	1.08252	18	56271544	rs9947399	0.4007	0.4145	G	C
0.646087	0.556051	0.0924067	0.616881	0.180613	0.871095	-0.0855579	56422868	18	rs4545915	0.918	rs9955954	rs4545915	chr18:56422868	chr18:56422868	0	1	1	A=A,G=G	3a		18	56422868	0.918	4.85e-11	A	G	6.74314	-0.0855579	0.0126881	0.895452	0.941116	18	56422868	rs4545915	0.2138	0.2187	A	T
0.364353	0.42994	0.538892	0.0354946	0.888368	0.19373	-0.0531898	67543147	18	rs1610555	0.9482	rs2469434	rs1610555	chr18:67543147	chr18:67543147	0	1	1	G=G,T=T	6		18	67543147	0.9482	2.92e-08	G	T	5.65357	-0.0531898	0.00940818	0.930875	0.965847	18	67543147	rs1610555	0.4141	0.6054	G	C
0.296266	0.493253	0.752533	0.880989	0.493439	0.653276	-0.0699934	4443046	19	rs2992	0.9324	rs12971909	rs2992	chr19:4443046	chr19:4443046	0	1	1	T=T,C=C	4		19	4443046	0.9324	5.56e-09	T	C	5.95247	-0.0699934	0.0117587	0.911157	0.954139	19	4443046	rs2992	0.2912	0.7197	T	A
0.686079	0.479724	0.610935	0.77118	0.276126	0.903206	0.143754	6668972	19	rs1077667	1.1546	rs1077667	rs1077667	chr19:6668972	chr19:6668972	0	1	1	C=C,T=T	3a		19	6668972	1.1546	7.88e-33	C	T	12.4965	0.143754	0.0115036	1.12886	1.18093	19	6668972	rs1077667	0.2391	0.7714	C	G
0.202835	0.622815	0.944669	1	0.991135	0.112465	0.185649	10427721	19	rs74956615	1.204	rs34536443	rs34536443	chr19:10463118	chr19:10427721	-35397	0.9267	0.8002	G=T,C=A	4		19	10463118	1.204	3.39e-11	G	C	6.79944	0.185649	0.0273036	1.14126	1.27019	19	10427721	rs74956615	0.0253	0.9702	T	A
0.446762	0.477367	0.738897	0.998851	0.7512	0.297909	0.110736	10526854	19	rs34953890	1.1171	rs28834106	rs1051738	chr19:10577843	chr19:10526854	-50989	0.8868	0.7313	C=C,A=A	2b		19	10577843	1.1171	3.61e-19	C	A	9.27851	0.110736	0.0119347	1.09127	1.14354	19	10526854	rs34953890	0.1717	0.832	C	G
0.297224	0.435051	0.846607	0.710547	0.853377	0.118212	0.0564748	11045531	19	rs36059375	1.0581	rs12609500	rs12460421	chr19:10981352	chr19:11045531	64179	0.9861	0.9271	A=T,G=C	5		19	10981352	1.0581	5.27e-09	A	G	5.96184	0.0564748	0.00947271	1.03864	1.07793	19	11045531	rs36059375	0.4444	0.5606	T	A
0.698389	0.346813	0.740356	0.9947	0.722407	0.61517	0.102557	16505106	19	rs1870071	1.108	rs58166386	rs1870071	chr19:16505106	chr19:16505106	0	1	1	T=T,C=C	4		19	16505106	1.108	4.42e-24	C	T	10.5406	0.102557	0.00972968	1.08707	1.12933	19	16505106	rs1870071	0.3047	0.3072	C	G
0.531599	0.49933	0.567035	0.119562	0.187513	0.593226	-0.113169	18285944	19	rs11554159	0.893	rs4808760	rs11554159	chr19:18285944	chr19:18285944	0	1	1	G=G,A=A	4	missense	19	18285944	0.893	5.83e-25	A	G	10.7522	-0.113169	0.0105251	0.874767	0.911613	19	18285944	rs11554159	0.2643	0.2704	A	T
0.442372	0.463881	0.907407	0.037835	0.58939	0.121735	-0.0749391	45143942	19	rs7260482	0.9278	rs7260482	rs7260482	chr19:45143942	chr19:45143942	0	1	1	A=A,C=C	4		19	45143942	0.9278	1.43e-09	A	C	6.18843	-0.0749391	0.0121095	0.906038	0.950084	19	45143942	rs7260482	0.271	0.7316	A	T
0.791799	0.411574	0.812425	0.994431	0.736196	0.657303	0.0740865	47661493	19	rs307896	1.0769	rs11083862	rs307896	chr19:47661493	chr19:47661493	0	1	1	G=G,A=A	3a		19	47661493	1.0769	2.44e-09	G	A	6.09605	0.0740865	0.0121532	1.05155	1.10286	19	47661493	rs307896	0.2694	0.7336	G	C
0.356631	0.490498	0.402428	0.423808	0.844775	0.268297	-0.0928831	49869051	19	rs2303759	0.9113	rs1465697	rs8107548	chr19:49870643	chr19:49869051	-1592	1	0.9907	T=T,C=G	5		19	49870643	0.9113	3.02e-18	T	C	9.0234	-0.0928831	0.0102936	0.893098	0.929873	19	49869051	rs2303759	0.2374	0.7604	T	A
0.630101	0.547352	0.482495	1	0.331385	0.881598	-0.0783941	39968188	20	rs6072343	0.9246	rs6072343	rs6072343	chr20:39968188	chr20:39968188	0	1	1	G=G,A=A	2b		20	39968188	0.9246	2.69e-09	G	A	6.07926	-0.0783941	0.0128953	0.901524	0.948267	20	39968188	rs6072343	0.1549	0.8608	G	C
0.327602	0.563755	0.280312	0.398536	0.650989	0.0300992	0.0948555	44734310	20	rs6032662	1.0995	rs6032662	rs6032662	chr20:44734310	chr20:44734310	0	1	1	C=C,T=T	5		20	44734310	1.0995	5.28e-19	C	T	9.23325	0.0948555	0.0102733	1.07758	1.12186	20	44734310	rs6032662	0.2559	0.2575	C	G
0.18155	0.693965	0.112457	0.159429	0.125599	0.174933	0.0574173	48435408	20	rs719219	1.0591	rs6020055	rs719219	chr20:48435408	chr20:48435408	0	1	1	G=G,A=A	5		20	48435408	1.0591	5.12e-08	A	G	5.54902	0.0574173	0.0103473	1.03783	1.0808	20	48435408	rs719219	0.298	0.3062	A	T
0.542462	0.540779	0.441319	0.781822	0.635857	0.238089	-0.0842516	52745040	20	rs2616277	0.9192	rs2585447	rs2616277	chr20:52745040	chr20:52745040	0	1	1	C=C,T=T	2b		20	52745040	0.9192	3.13e-10	C	T	6.44244	-0.0842516	0.0130776	0.895938	0.943066	20	52745040	rs2616277	0.2357	0.7982	C	G
0.637796	0.451736	0.612066	0.928074	0.503909	0.613846	-0.0879573	52789743	20	rs2248137	0.9158	rs2248137	rs2248359	chr20:52791518	chr20:52789743	-1775	0.9723	0.9388	C=C,T=G	4		20	52791518	0.9158	1.92e-19	T	C	9.35301	-0.0879573	0.00940417	0.899074	0.932837	20	52789743	rs2248137	0.4209	0.4046	G	C
0.949198	0.540026	0.934825	0.878475	0.140297	0.980588	0.139066	62369997	20	rs1151625	1.1492	rs6742	rs1151625	chr20:62369997	chr20:62369997	0	1	1	C=C,T=T	4		20	62369997	1.1492	4.11e-14	C	T	7.7892	0.139066	0.0178537	1.10968	1.19013	20	62369997	rs1151625	0.0741	0.9165	C	G
0.688871	0.251998	0.776679	0.853533	0.441214	0.877038	0.0788112	34787312	21	rs9808753	1.082	rs9808753	rs9808753	chr21:34787312	chr21:34787312	0	1	1	A=A,G=G	4	missense	21	34787312	1.082	1.6e-09	G	A	6.16931	0.0788112	0.0127747	1.05524	1.10943	21	34787312	rs9808753	0.1616	0.1431	G	C
0.802922	0.61814	0.92276	0.430737	0.082379	0.619809	-0.100926	39852472	21	rs1041796	0.904	rs2836438	rs1041796	chr21:39852472	chr21:39852472	0	1	1	T=T,C=C	5		21	39852472	0.904	2.62e-10	T	C	6.47154	-0.100926	0.0155954	0.876786	0.932059	21	39852472	rs1041796	0.1027	0.8926	T	A
0.662593	0.599232	0.235663	0.428977	0.392318	0.601484	0.0855353	22131125	22	rs2283792	1.0893	rs9610458	rs2283792	chr22:22131125	chr22:22131125	0	1	1	T=T,G=G	4		22	22131125	1.0893	1.16e-19	G	T	9.41209	0.0855353	0.00908781	1.07007	1.10888	22	22131125	rs2283792	0.4865	0.5199	G	C
0.241826	0.702993	0.266444	0.0178962	0.274364	0.115347	0.0631626	31593435	22	rs2027982	1.0652	rs4820955	rs2027982	chr22:31593435	chr22:31593435	0	1	1	T=T,C=C	5		22	31593435	1.0652	1.06e-08	C	T	5.83755	0.0631626	0.01082	1.04285	1.08803	22	31593435	rs2027982	0.4226	0.5795	C	G
0.255431	0.641253	0.620732	0.977022	0.214908	0.201443	0.0625052	37312561	22	rs2413436	1.0645	rs5756405	rs2413436	chr22:37312561	chr22:37312561	0	1	1	A=A,G=G	4		22	37312561	1.0645	5.35e-11	A	G	6.7274	0.0625052	0.00929114	1.04529	1.08406	22	37312561	rs2413436	0.4495	0.4801	A	T
0.455008	0.50278	0.536086	0.187514	0.4635	0.216575	0.0552455	40293463	22	rs137956	1.0568	rs137955	rs137956	chr22:40293463	chr22:40293463	0	1	1	C=C,T=T	5		22	40293463	1.0568	9.63e-09	C	T	5.85484	0.0552455	0.00943586	1.03743	1.07653	22	40293463	rs137956	0.436	0.4314	C	G
0.421533	0.560703	0.315398	0.0125057	0.324939	0.794535	-0.109592	50964862	22	rs131804	0.8962	rs140522	rs361725	chr22:50971047	chr22:50964862	-6185	0.9921	0.7712	T=G,C=A	2a	synonymous	22	50971047	0.8962	1.31e-21	C	T	9.92433	-0.109592	0.0110427	0.877011	0.915809	22	50964862	rs131804	0.4394	0.5736	A	T

## Sheet: ST5
Fine-mapped’ and proxy SNPs used for RA, with painting effect allele frequencies
WHG	Steppe	EHG	Farmer	CHG	African	beta	pos	chr	rsID	OR	finemapped_name	proxy_name	distance	d_prime	r2	cor_alleles	regulome_db	function	finemapped_chr	finemapped_position	finemapped_or	finemapped_p_value	finemapped_A1_effect_allele	finemapped_A2_other_allele	finemapped_z	finemapped_est	finemapped_se	finemapped_OR_lower	finemapped_OR_upper	proxy_chr	proxy_position	proxy_rs	proxy_maf	proxy_effect_allele	proxy_other_allele	proxy_effect_allele_frequency_1KG
0.595266	0.584287	0.558626	0.463511	0.2886	0.926342	-0.1256	2524205	1	rs745368	0.881968	chr1:2483961	chr1:2524205	40244	0.9763	0.9457	G=C,A=T	10	4	1	2483961	0.881968	1.05e-14	A	G	7.97625	-0.1256	0.0157467	0.855163	0.909613	1	2524205	rs745368	0.3098	T	C	0.3101
0.775055	0.370258	0.637738	0.402614	0.549705	0	-0.12	38639208	1	rs7544568	0.88692	chr1:38622268	chr1:38639208	16940	1	0.9103	T=G,C=A	7	2b	1	38622268	0.88692	3.86e-13	C	T	7.47209	-0.12	0.0160598	0.859438	0.915282	1	38639208	rs7544568	0.2256	A	G	0.2217
0.701687	0.16057	0.11181	0.545054	0.726063	0.0148686	0.1139	92975464	1	rs41286801	1.12064	chr1:92940411	chr1:92975464	35053	0.9589	0.7806	C=C,T=T	7	4	1	92940411	1.12064	3.89e-08	T	C	5.60035	0.1139	0.020338	1.07685	1.16621	1	92975464	rs41286801	0.17	T	C	0.1759
0.866219	0.570074	0.967665	0.41011	0.993116	1	-0.5914	114377568	1	rs2476601	0.553552	chr1:114377568	chr1:114377568	0	1	1	A=A,G=G	8	2b	1	114377568	0.553552	5.12e-174	G	A	30.1215	-0.5914	0.0196338	0.532655	0.575269	1	114377568	rs2476601	0.0926	G	A	0.9056
0.414179	0.386103	0.508056	0.534869	0.595623	0.686858	-0.1186	117280696	1	rs798000	0.888163	chr1:117280696	chr1:117280696	0	1	1	C=C,T=T	9	1b	1	117280696	0.888163	4.29e-13	T	C	7.45697	-0.1186	0.0159046	0.860903	0.916286	1	117280696	rs798000	0.3114	T	C	0.6779
0.567659	0.414596	0.293517	0.541012	0.584133	0.190703	-0.0964	173310061	1	rs6681162	0.908101	chr1:173306646	chr1:173310061	3415	1	1	G=A,A=T	6	5	1	173306646	0.908101	2.61e-09	A	G	6.08468	-0.0964	0.0158431	0.880335	0.936742	1	173310061	rs6681162	0.234	T	A	0.2515
0.511478	0.390529	0.335365	0.59255	0.0197754	0.00965289	0.1181	61099420	2	rs13019590	1.12536	chr2:61097583	chr2:61099420	1837	1	1	A=A,G=C	6	5	2	61097583	1.12536	3.71e-17	G	A	8.71383	0.1181	0.0135532	1.09586	1.15565	2	61099420	rs13019590	0.3552	C	A	0.3628
0.416871	0.445772	0.339034	0.513755	0.804945	0.987322	-0.1075	100761105	2	rs12712065	0.898077	chr2:100761105	chr2:100761105	0	1	1	C=C,G=G	9	4	2	100761105	0.898077	6.03e-15	G	C	8.05172	-0.1075	0.0133512	0.87488	0.921888	2	100761105	rs12712065	0.4916	G	C	0.5089
0.00275978	0.196626	0.783297	0.531111	0.887132	0.087329	0.1259	191943742	2	rs11889341	1.13417	chr2:191943742	chr2:191943742	0	1	1	C=C,T=T	6	5	2	191943742	1.13417	6.46e-15	T	C	8.04239	0.1259	0.0156546	1.0999	1.16951	2	191943742	rs11889341	0.2189	T	C	0.2286
0.000787386	0.7321	0.374438	0.543775	0.536994	0	0.1436	202173812	2	rs16837131	1.15442	chr2:202151492	chr2:202173812	22320	1	1	C=C,T=A	6	1f	2	202151492	1.15442	3.74e-10	T	C	6.4129	0.1436	0.0223924	1.10485	1.20622	2	202173812	rs16837131	0.0926	A	C	0.1004
0.59613	0.524549	0.208724	0.546556	0.328316	0.0297284	-0.1404	204738919	2	rs3087243	0.869011	chr2:204738919	chr2:204738919	0	1	1	G=G,A=A	9	3a	2	204738919	0.869011	6.8e-24	A	G	10.4951	-0.1404	0.0133776	0.846521	0.892097	2	204738919	rs3087243	0.4428	A	G	0.4702
0.572181	0.466545	0.293159	0.563726	0.961419	0.0170917	0.1144	11985966	3	rs2600252	1.1212	chr3:11984744	chr3:11985966	1222	0.9432	0.8824	G=C,A=T	4	5	3	11984744	1.1212	2.09e-09	A	G	6.12263	0.1144	0.0186848	1.08088	1.16302	3	11985966	rs2600252	0.2946	T	C	0.7266
0.849449	0.445754	0.604274	0.425485	0.405738	0.297278	0.0934	17064125	3	rs4234539	1.0979	chr3:17046866	chr3:17064125	17259	1	0.9537	G=T,A=C	8	7	3	17046866	1.0979	4.83e-10	A	G	6.37072	0.0934	0.0146608	1.0668	1.12991	3	17064125	rs4234539	0.4545	C	T	0.5358
0.425278	0.684273	0.843707	0.410596	0.711877	0.271854	0.091	27777779	3	rs9880772	1.09527	chr3:27777779	chr3:27777779	0	1	1	G=G,A=A	4	6	3	27777779	1.09527	1.5e-10	A	G	6.56202	0.091	0.0138677	1.0659	1.12545	3	27777779	rs9880772	0.4714	A	G	0.4652
0	0	0	0.640545	0	0	0.3296	136364282	3	rs73230016	1.39041	chr3:136317506	chr3:136364282	46776	1	0.8154	G=C,C=T	7	7	3	136317506	1.39041	4.04e-08	C	G	5.59321	0.3296	0.0589286	1.23875	1.56065	3	136364282	rs73230016	0.0152	T	C	0.0189
0.162108	0.648547	0.707405	0.218857	0.894674	0.00216735	-0.1071	123026426	4	rs13144652	0.898436	chr4:123043662	chr4:123026426	-17236	1	1	A=G,G=A	4	6	4	123043662	0.898436	3.94e-08	G	A	5.59783	-0.1071	0.0191324	0.865369	0.932766	4	123026426	rs13144652	0.1734	A	G	0.1581
0.388446	0.657929	0.450043	0.51388	0.750683	0.527492	0.0873	10698569	5	rs2930048	1.09122	chr5:10704797	chr5:10698569	-6228	1	0.9653	T=C,C=G	7	5	5	10704797	1.09122	1.26e-09	C	T	6.21018	0.0873	0.0140576	1.06157	1.12171	5	10698569	rs2930048	0.3956	G	C	0.4036
0.50357	0.31001	0.487047	0.572766	0.0918056	0.909939	-0.1837	55444683	5	rs7731626	0.832185	chr5:55444683	chr5:55444683	0	1	1	G=G,A=A	10	2a	5	55444683	0.832185	2.94e-27	A	G	11.2872	-0.1837	0.0162751	0.806058	0.859159	5	55444683	rs7731626	0.3687	A	G	0.3777
0.383402	0.706354	0.302052	0.474498	0.603916	0.0910583	-0.0934	102604933	5	rs187579	0.910829	chr5:102604933	chr5:102604933	0	1	1	A=A,C=C	7	3a	5	102604933	0.910829	7.78e-10	C	A	6.29103	-0.0934	0.0148465	0.884707	0.937723	5	102604933	rs187579	0.3148	C	A	0.3032
0.180636	0.55094	0.495438	0.52488	0.582813	0.64686	0.095	150438988	5	rs1422673	1.09966	chr5:150438988	chr5:150438988	0	1	1	C=C,T=T	10	2b	5	150438988	1.09966	1.56e-08	T	C	5.76815	0.095	0.0164698	1.06473	1.13574	5	150438988	rs1422673	0.1801	T	C	0.1948
0.742875	0.4003	0.564011	0.518794	0.557321	0	1.04	32282854	6	rs6910071	2.82922	chr6:32282854	chr6:32282854	0	1	1	A=A,G=G		6	6	32282854	2.82922	6.35937314584e-313	G	A	40.7178	1.04	0.0255416	2.69107	2.97446	6	32282854	rs6910071	0.1734	G	A	0.1869
0.113169	0.795278	0.111127	0.21319	0.00284086	0.992093	-0.755	32405671	6	rs3129869	0.470011	chr6:32406342	chr6:32405671	-671	1	0.8899	A=A,C=C		3a	6	32406342	0.470011	7.37e-152	A	C	28.0745	-0.755	0.0268927	0.445878	0.495449	6	32405671	rs3129869	0.3485	A	C	0.3449
0.953017	0.0543087	0.891822	0.193278	0.105422	0.00690974	1.17	32666173	6	rs9275318	3.22199	chr6:32577380	chr6:32666173	88793	1	0.7589	A=A,G=G		3a	6	32577380	3.22199	0	G	A	inf	1.17	0	3.22199	3.22199	6	32666173	rs9275318	0.1768	G	A	0.163
0.814983	0.24949	0.622224	0.424324	0.000630233	0.0524012	0.1055	106727215	6	rs3804333	1.11127	chr6:106727215	chr6:106727215	0	1	1	C=C,T=T	8	2b	6	106727215	1.11127	4.43e-09	T	C	5.99234	0.1055	0.0176058	1.07357	1.15028	6	106727215	rs3804333	0.1751	T	C	0.1909
0.464961	0.306955	0.337693	0.545582	0.897122	0.950006	0.1097	159503086	6	rs2485362	1.11594	chr6:159503086	chr6:159503086	0	1	1	A=A,G=G	7	5	6	159503086	1.11594	1.3e-13	G	A	7.62767	0.1097	0.0143818	1.08493	1.14785	6	159503086	rs2485362	0.3468	G	A	0.6491
0.738968	0.631491	0.596696	0.409352	0.883516	0.49675	-0.135	167540842	6	rs1571878	0.873716	chr6:167541258	chr6:167540842	-416	0.9931	0.9863	C=C,G=T	6	5	6	167541258	0.873716	2.11e-21	G	C	9.87084	-0.135	0.0136766	0.850606	0.897454	6	167540842	rs1571878	0.4343	T	C	0.5785
0.721943	0.435674	0.246456	0.564583	0.000399556	0.0483326	0.1217	17207873	7	rs71540791	1.12942	chr7:17207164	chr7:17207873	709	0.9836	0.8549	T=G,G=A	6	5	7	17207164	1.12942	1.29e-08	G	T	5.80281	0.1217	0.0209726	1.08393	1.17681	7	17207873	rs71540791	0.1313	A	G	0.1392
0.0641181	0.436986	0.485027	0.585981	0.00533315	0.470922	-0.144	26905978	7	rs112890369	0.865888	chr7:27084581	chr7:26905978	-178603	0.8768	0.7327	C=A,T=C	7	7	7	27084581	0.865888	4.16e-08	T	C	5.5878	-0.144	0.0257704	0.823238	0.910747	7	26905978	rs112890369	0.0774	C	A	0.0835
0.457043	0.484569	0.648281	0.493993	0.37336	0.598428	0.1033	128575552	7	rs3778754	1.10882	chr7:128576086	chr7:128575552	-534	0.9931	0.9343	T=C,C=G	9	2b	7	128576086	1.10882	4.51e-13	C	T	7.44973	0.1033	0.0138663	1.07909	1.13937	7	128575552	rs3778754	0.4815	G	C	0.4722
0.725825	0.220569	0.698024	0.361804	0.493362	0.0565891	0.1082	11341883	8	rs2736338	1.11427	chr8:11343973	chr8:11341883	-2090	1	1	C=A,T=C	8	3a	8	11343973	1.11427	4.8e-10	T	C	6.37175	0.1082	0.0169812	1.07779	1.15198	8	11341883	rs2736338	0.2374	C	A	0.2445
0.230894	0.359803	0.47443	0.580394	0.830878	0.5031	0.086	81133628	8	rs4739728	1.08981	chr8:81135682	chr8:81133628	-2054	1	1	T=G,C=A	5	6	8	81135682	1.08981	1.58e-08	C	T	5.7656	0.086	0.014916	1.05841	1.12214	8	81133628	rs4739728	0.3822	A	G	0.3748
0.486739	0.420668	0.448411	0.554407	0.195826	0.171908	-0.0882	102453350	8	rs1264600	0.915578	chr8:102453350	chr8:102453350	0	1	1	T=T,C=C	4	5	8	102453350	0.915578	1.77e-08	C	T	5.74509	-0.0882	0.0153522	0.888438	0.943547	8	102453350	rs1264600	0.229	C	T	0.7535
0.336529	0.565381	0.629388	0.461558	0.460664	0.819031	0.137	5438435	9	rs911760	1.14683	chr9:5438435	chr9:5438435	0	1	1	C=C,A=A	9	4	9	5438435	1.14683	2.15e-08	A	C	5.70936	0.137	0.0239957	1.09414	1.20205	9	5438435	rs911760	0.1768	A	C	0.195775
0.376074	0.28513	0.581073	0.600108	0.234787	0.384825	-0.1113	34710260	9	rs2812378	0.89467	chr9:34710260	chr9:34710260	0	1	1	G=G,A=A	7	2b	9	34710260	0.89467	4.95e-14	A	G	7.7631	-0.1113	0.014337	0.869879	0.920168	9	34710260	rs2812378	0.3131	A	G	0.6839
0.506903	0.708344	0.738573	0.286892	0.879339	0.0232165	0.1091	6102757	10	rs3118471	1.11527	chr10:6100725	chr10:6102757	2032	1	0.9921	G=A,A=G	9	2b	10	6100725	1.11527	3.17e-13	A	G	7.50054	0.1091	0.0145456	1.08393	1.14753	10	6102757	rs3118471	0.3081	G	A	0.2942
0.568849	0.521596	0.457576	0.466642	0.686845	0.269469	-0.1076	8114388	10	rs3802597	0.897987	chr10:8115362	chr10:8114388	-974	0.9721	0.9132	C=A,A=G	8	2b	10	8115362	0.897987	5.05e-11	A	C	6.73678	-0.1076	0.015972	0.870311	0.926543	10	8114388	rs3802597	0.4394	G	A	0.5706
0.609033	0.641426	0.430039	0.450333	0.895466	0.292863	-0.1361	63801030	10	rs7902146	0.872755	chr10:63801030	chr10:63801030	0	1	1	C=C,T=T	7	4	10	63801030	0.872755	8.38e-16	T	C	8.31401	-0.1361	0.01637	0.845197	0.901212	10	63801030	rs7902146	0.2946	T	C	0.7187
0.140161	0.242387	0.205724	0.548504	0.51409	0.043761	-0.1201	61618169	11	rs61897795	0.886832	chr11:61547068	chr11:61618169	71101	0.942	0.8057	G=A,A=G	7	3a	11	61547068	0.886832	2.08e-09	A	G	6.12419	-0.1201	0.0196107	0.853391	0.921583	11	61618169	rs61897795	0.1364	G	A	0.1392
0.600874	0.344596	0.581896	0.501289	0.0600848	0.036551	-0.1219	118679304	11	rs28409215	0.885237	chr11:118681079	chr11:118679304	-1775	1	1	A=G,G=A	8	5	11	118681079	0.885237	4.56e-12	G	A	7.1079	-0.1219	0.0171499	0.855975	0.915499	11	118679304	rs28409215	0.1886	A	G	0.2008
0.34629	0.50441	0.462163	0.546129	0.291509	0.0984853	-0.0795	56384804	12	rs705699	0.923578	chr12:56389293	chr12:56384804	-4489	1	0.9855	T=G,C=A	8	1f	12	56389293	0.923578	1.63e-08	C	T	5.76007	-0.0795	0.0138019	0.898929	0.948903	12	56384804	rs705699	0.3603	A	G	0.3897
0.288214	0.630624	0.220475	0.579584	0.191134	0.127859	0.0792	58117355	12	rs238516	1.08242	chr12:58116397	chr12:58117355	958	1	1	T=T,C=C	8	2b	12	58116397	1.08242	1.5e-08	C	T	5.77514	0.0792	0.013714	1.05371	1.11191	12	58117355	rs238516	0.4394	C	T	0.5726
0.996592	0.595971	0.992882	0.369054	0.998126	0.992022	-0.0796	111884608	12	rs3184504	0.923486	chr12:111884608	chr12:111884608	0	1	1	T=T,C=C	10	3a	12	111884608	0.923486	3.5e-08	C	T	5.61977	-0.0796	0.0141643	0.8982	0.949483	12	111884608	rs3184504	0.463	C	T	0.5358
0.502392	0.464928	0.362601	0.49971	0.902567	0.365852	0.1182	40354200	13	rs12872801	1.12547	chr13:40355913	chr13:40354200	-1713	1	1	T=T,C=C	7	1f	13	40355913	1.12547	7.31e-15	C	T	8.02573	0.1182	0.0147276	1.09345	1.15843	13	40354200	rs12872801	0.3316	C	T	0.659
0.729123	0.804281	0.815332	0.354802	0.509469	0.0071939	0.0972	68754695	14	rs1885013	1.10208	chr14:68754695	chr14:68754695	0	1	1	G=G,A=A	4	4	14	68754695	1.10208	2.42e-10	A	G	6.48453	0.0972	0.0149895	1.07017	1.13494	14	68754695	rs1885013	0.3569	A	G	0.6521
0.777178	0.595582	0.297273	0.449108	0.681125	0.773403	0.1143	38847359	15	rs6495979	1.12109	chr15:38847359	chr15:38847359	0	1	1	C=C,T=T	9	5	15	38847359	1.12109	2e-13	T	C	7.56621	0.1143	0.0151066	1.08838	1.15478	15	38847359	rs6495979	0.2273	T	C	0.2515
0.54864	0.22386	0.647915	0.493902	0.492276	0.806434	0.1476	70010647	15	rs7170107	1.15905	chr15:69991417	chr15:70010647	19230	0.9916	0.9513	G=C,A=T	6	5	15	69991417	1.15905	3.35e-22	A	G	10.075	0.1476	0.0146501	1.12624	1.19281	15	70010647	rs7170107	0.2811	T	C	0.2803
0.825177	0.390496	0.229973	0.503733	0.371312	0.766219	0.0947	11798758	16	rs4584833	1.09933	chr16:11798758	chr16:11798758	0	1	1	C=C,T=T	6	5	16	11798758	1.09933	1.08e-10	T	C	6.615	0.0947	0.014316	1.06891	1.13061	16	11798758	rs4584833	0.4158	T	C	0.5785
0.800615	0.475669	0.363465	0.433928	0.742161	0.670797	0.0861	30798689	16	rs34480360	1.08992	chr16:30798689	chr16:30798689	0	1	1	G=G,A=A	10	4	16	30798689	1.08992	3.69e-08	A	G	5.61001	0.0861	0.0153476	1.05762	1.1232	16	30798689	rs34480360	0.3266	A	G	0.2972
0.323853	0.349529	0.19978	0.618629	0.0912133	0.262555	0.1142	86016401	16	rs9927316	1.12098	chr16:86016401	chr16:86016401	0	1	1	C=C,G=G	10	2b	16	86016401	1.12098	1.14e-10	G	C	6.60745	0.1142	0.0172835	1.08364	1.1596	16	86016401	rs9927316	0.2492	G	C	0.2396
0.371497	0.364056	0.460804	0.550274	0.540528	0	0.0806	38062944	17	rs56750287	1.08394	chr17:38062944	chr17:38062944	0	1	1	A=A,C=C	8	5	17	38062944	1.08394	4.05e-09	C	A	6.00817	0.0806	0.0134151	1.05581	1.11282	17	38062944	rs56750287	0.4714	C	A	0.4662
0.43022	0.842115	0.617206	0.341368	0.610202	0.995758	0.1112	12880206	18	rs7241016	1.11762	chr18:12880206	chr18:12880206	0	1	1	A=A,G=G	9	2b	18	12880206	1.11762	4.2e-09	G	A	6.00172	0.1112	0.018528	1.07776	1.15895	18	12880206	rs7241016	0.1448	G	A	0.1362
0.008865	0.797165	0.0553314	0.377185	0.887535	0	-0.4491	10427721	19	rs74956615	0.638202	chr19:10463118	chr19:10427721	-35397	0.9267	0.8002	G=T,C=A	7	4	19	10463118	0.638202	2.76e-18	C	G	9.03463	-0.4491	0.0497087	0.578956	0.703512	19	10427721	rs74956615	0.0253	A	T	0.0298
0.354412	0.665888	0.715726	0.435698	0.941786	0.9195	0.1184	44746982	20	rs1883832	1.12569	chr20:44746982	chr20:44746982	0	1	1	T=T,C=C	8	1f	20	44746982	1.12569	2.76e-13	C	T	7.52019	0.1184	0.0157443	1.09149	1.16097	20	44746982	rs1883832	0.2559	C	T	0.7406
0.44156	0.688788	0.776384	0.251836	0.876902	0.852326	-0.1187	34788739	21	rs2300373	0.888074	chr21:34788739	chr21:34788739	0	1	1	A=A,T=T	4	6	21	34788739	0.888074	1.89e-08	T	A	5.73315	-0.1187	0.0207042	0.852757	0.924854	21	34788739	rs2300373	0.1599	T	A	0.1421
0.728972	0.708202	0.465343	0.395654	0.780078	0.544788	0.1048	39747780	22	rs2069235	1.11049	chr22:39747780	chr22:39747780	0	1	1	G=G,A=A	10	1d	22	39747780	1.11049	6.72e-12	A	G	7.04915	0.1048	0.014867	1.0786	1.14332	22	39747780	rs2069235	0.2946	A	G	0.2992

## Sheet: ST7
CLUES results for LD-pruned SNPs for MS
ld_block	variant	chrom	pos	rsid	ref	alt	ancestral_allele	derived_allele	focal_allele	beta	se	pval	genes	gwascat	mode	ancestry	logLR	epoch	s	p.value	significant	flip	scaled_beta	delta_prs	snp_effect	snp_description
1	1:2709164:C:A	1	2709164	rs4648356	C	A	C	A	C	-0.149429	0.0196774	3.104e-14	TTC34	multiple sclerosis (PMID: 21833088)	ancient	ALL	1.4077	0-529	0.0035048	0.0933636	FALSE	TRUE	0.0105938	-0.0017259	decreasing_risk	rising_protective_allele
2	1:92935411:T:G	1	92935411	rs6662618	T	G	G	T	T	-0.147126	0.0233024	2.723e-10	RN7SL824P - GFI1	multiple sclerosis (PMID: 26920376); type 2 diabetes mellitus (PMID: 26920376)	ancient	ALL	1.2385	0-529	-0.0036025	0.115522	FALSE	FALSE	0.0104306	-0.00179363	decreasing_risk	falling_risk_allele
3	1:93210876:T:C	1	93210876	rs12746893	T	C	T	C	T	-0.141239	0.0203783	4.183e-12	NA	NA	ancient	ALL	0.2132	0-529	-0.0006944	0.513761	FALSE	TRUE	0.0100133	0.000471817	increasing_risk	falling_protective_allele
4	1:101240893:T:C	1	101240893	rs7552544	T	C	T	C	C	0.11149	0.0179507	5.267e-10	VCAM1 - EXTL2	multiple sclerosis (PMID: 24076602)	ancient	ALL	1.2166	0-529	0.0020127	0.11879	FALSE	FALSE	0.00790419	0.00110845	increasing_risk	rising_risk_allele
5	1:117100957:A:G	1	117100957	rs1335532	A	G	A	G	A	-0.163343	0.027236	2.006e-09	CD58	multiple sclerosis (PMID: 21833088)	ancient	ALL	0.0056	0-529	5.96e-05	0.915717	FALSE	TRUE	0.0115803	-0.000160412	decreasing_risk	rising_protective_allele
6	11:60832282:T:C	11	60832282	rs650258	T	C	T	C	C	0.11205	0.0186117	1.74e-09	CD6 - CD5	multiple sclerosis (PMID: 21833088)	ancient	ALL	1.8251	0-529	-0.003749	0.0560625	FALSE	FALSE	0.00794383	-0.00168611	decreasing_risk	falling_risk_allele
7	12:6446777:G:A	12	6446777	rs1860545	G	A	G	A	A	0.105261	0.0174453	1.602e-09	TNFRSF1A	Crohn's disease (PMID: 26974007); ankylosing spondylitis (PMID: 26974007, 23749187, 23749187); psoriasis (PMID: 26974007); sclerosing cholangitis (PMID: 26974007); ulcerative colitis (PMID: 26974007)	ancient	ALL	3.545	0-529	0.003917	0.00775152	FALSE	FALSE	0.00746252	0.00204186	increasing_risk	rising_risk_allele
8	14:69254191:C:T	14	69254191	rs4902647	C	T	C	T	T	0.10303	0.018734	3.806e-08	RNU6-921P - ZFP36L1	multiple sclerosis (PMID: 21833088)	ancient	ALL	1.1894	0-529	0.0029189	0.122992	FALSE	FALSE	0.00730438	0.00139906	increasing_risk	rising_risk_allele
9	14:88487689:C:A	14	88487689	rs2119704	C	A	C	A	C	-0.233446	0.0371935	3.462e-10	LINC01147	multiple sclerosis (PMID: 21833088)	ancient	ALL	0.0453	0-529	0.0004991	0.763416	FALSE	TRUE	0.0165504	-0.00112329	decreasing_risk	rising_protective_allele
10	16:11177801:A:G	16	11177801	rs7200786	A	G	G	A	A	-0.142887	0.0190472	6.296e-14	CLEC16A	multiple sclerosis (PMID: 21833088); systemic lupus erythematosus (PMID: 26502338)	ancient	ALL	1.7676	0-529	0.0024278	0.0600791	FALSE	FALSE	0.0101301	0.00165085	increasing_risk	rising_risk_allele
11	19:6668972:C:T	19	6668972	rs1077667	C	T	C	T	T	0.148848	0.0211852	2.125e-12	TNFSF14	granulocyte percentage of myeloid white cells (PMID: 27863252); monocyte percentage of leukocytes (PMID: 27863252); multiple sclerosis (PMID: 24076602, 21833088, 31604244)	ancient	ALL	0.6135	0-529	0.0018174	0.267991	FALSE	FALSE	0.0105527	0.000975552	increasing_risk	rising_risk_allele
12	19:18304700:A:G	19	18304700	rs874628	A	G	A	G	A	-0.113841	0.0207837	4.316e-08	MPV17L2	BMI-adjusted waist-hip ratio (PMID: 30778226, 30778226, 30778226, 30778226); multiple sclerosis (PMID: 21833088)	ancient	ALL	1.7634	0-529	0.0040908	0.0603842	FALSE	TRUE	0.00807083	-0.00128499	decreasing_risk	rising_protective_allele
13	3:27788780:C:T	3	27788780	rs11129295	C	T	C	T	C	-0.109213	0.0191318	1.14e-08	EOMES - LINC01980	multiple sclerosis (PMID: 21833088)	ancient	ALL	-0.0457	0-529	0.000331	1	FALSE	TRUE	0.00774274	0.00023704	increasing_risk	rising_protective_allele
14	3:28071444:A:C	3	28071444	rs669607	A	C	A	C	C	0.120712	0.0181523	2.932e-11	LINC01967	Epstein Barr virus nuclear antigen 1 IgG measurement (PMID: 26819262); multiple sclerosis (PMID: 26819262, 21833088)	ancient	ALL	0.7802	0-529	0.0025283	0.211607	FALSE	FALSE	0.00855797	0.00148469	increasing_risk	rising_risk_allele
15	3:101748638:A:G	3	101748638	rs771767	A	G	G	A	A	-0.112525	0.0196377	1.004e-08	LINC02085 - ZPLD1	C-reactive protein measurement (PMID: 26920376); multiple sclerosis (PMID: 26920376, 21833088)	ancient	ALL	3.812	0-529	-0.0037706	0.00575966	FALSE	FALSE	0.00797753	-0.00211616	decreasing_risk	falling_risk_allele
16	3:119219934:G:A	3	119219934	rs2293370	G	A	G	A	G	-0.150009	0.0246021	1.078e-09	TIMMDC1	biliary liver cirrhosis (PMID: 23000144, 21399635); multiple sclerosis (PMID: 21833088); primary biliary cirrhosis (PMID: 26394269, 22961000, 30643196, 34033851, 34033851)	ancient	ALL	0.392	0-529	0.0025283	0.375921	FALSE	TRUE	0.010635	-0.000919529	decreasing_risk	rising_protective_allele
17	3:121660664:A:C	3	121660664	rs4285028	A	C	A	C	A	-0.112945	0.0205191	3.705e-08	SLC15A2	high density lipoprotein cholesterol measurement (PMID: 26920376); multiple sclerosis (PMID: 26920376, 21833088)	ancient	ALL	1.7605	0-529	0.0038466	0.0605959	FALSE	TRUE	0.0080073	-0.00152485	decreasing_risk	rising_protective_allele
18	3:121770858:G:T	3	121770858	rs2715267	G	T	G	T	G	-0.107508	0.0182925	4.173e-09	NA	NA	ancient	ALL	-0.037	0-529	0.0007705	1	FALSE	TRUE	0.00762187	-0.000467691	decreasing_risk	rising_protective_allele
19	5:40392728:T:C	5	40392728	rs4613763	T	C	T	C	T	-0.193674	0.0258561	6.864e-14	NA	Crohn's disease (PMID: 18587394); multiple sclerosis (PMID: 21833088)	ancient	ALL	3.7219	0-529	-0.0055068	0.00636553	FALSE	TRUE	0.0137306	0.00371327	increasing_risk	falling_protective_allele
20	6:27037080:C:T	6	27037080	rs13194491	C	T	C	T	C	-0.235625	0.0321646	2.378e-13	VN1R13P - VN1R11P	HbA1c measurement (PMID: 34059833); iron biomarker measurement (PMID: 19084217)	ancient	ALL	16.633	0-529	0.0484971	8.03757e-09	TRUE	TRUE	0.0167048	-0.00088262	decreasing_risk	rising_protective_allele
21	6:28484869:T:C	6	28484869	rs11757000	T	C	T	C	T	-0.205794	0.0236939	3.77e-18	NA	NA	ancient	ALL	1.5391	0-529	0.0052138	0.0793483	FALSE	TRUE	0.0145899	-0.00189787	decreasing_risk	rising_protective_allele
22	6:29734098:G:A	6	29734098	rs2735046	G	A	G	A	G	-0.260326	0.0173839	1.067e-50	NA	NA	ancient	ALL	4.9514	0-529	-0.0041612	0.00165027	FALSE	TRUE	0.018456	0.00591291	increasing_risk	falling_protective_allele
23	6:29943490:A:G	6	29943490	rs2735076	A	G	G	A	A	-0.210423	0.0197945	2.152e-26	NA	NA	ancient	ALL	3.1535	0-529	0.0058974	0.0120262	FALSE	FALSE	0.0149181	0.00350491	increasing_risk	rising_risk_allele
24	6:30115204:C:T	6	30115204	rs757260	C	T	C	T	T	0.204567	0.0300942	1.064e-11	NA	NA	ancient	ALL	3.9185	0-529	0.0141005	0.00511875	FALSE	FALSE	0.0145029	0.000984331	increasing_risk	rising_risk_allele
25	6:30210807:T:G	6	30210807	rs9261588	T	G	G	T	T	-0.342312	0.0249808	9.74e-43	NA	NA	ancient	ALL	14.1186	0-529	0.0166612	1.07322e-07	TRUE	FALSE	0.0242685	0.00333097	increasing_risk	rising_risk_allele
26	6:30434900:T:C	6	30434900	rs7747873	T	C	C	T	C	0.160404	0.0171938	1.067e-20	NA	NA	ancient	ALL	3.1558	0-529	0.0043105	0.0119951	FALSE	TRUE	0.0113719	-0.00349275	decreasing_risk	rising_protective_allele
27	6:30726748:T:C	6	30726748	rs3095341	T	C	T	C	T	-0.10454	0.0175308	2.473e-09	NA	NA	ancient	ALL	0.0054	0-529	0.0010634	0.91723	FALSE	TRUE	0.00741145	-0.000153751	decreasing_risk	rising_protective_allele
28	6:30799072:A:G	6	30799072	rs3130647	A	G	G	A	A	-0.135841	0.0174281	6.472e-15	NA	NA	ancient	ALL	-0.0398	0-529	0.0002822	1	FALSE	FALSE	0.00963056	-0.000300208	decreasing_risk	rising_risk_allele
29	6:30987176:C:A	6	30987176	rs4713411	C	A	A	C	C	-0.183923	0.0171577	8.24e-27	NA	NA	ancient	ALL	0.6601	0-529	0.002333	0.250556	FALSE	FALSE	0.0130393	0.0020529	increasing_risk	rising_risk_allele
30	6:31005726:G:A	6	31005726	rs2844670	G	A	A	G	G	-0.431003	0.0218749	2.028e-86	MUC22 - HCG22	BMI-adjusted hip circumference (PMID: 34021172)	ancient	ALL	2.861	0-529	0.0050889	0.0167536	FALSE	FALSE	0.0305563	0.0042463	increasing_risk	rising_risk_allele
31	6:31097301:C:T	6	31097301	rs3130559	C	T	C	T	T	0.195164	0.0210315	1.701e-20	PSORS1C1	BMI-adjusted waist-hip ratio (PMID: 34021172); chronic obstructive pulmonary disease (PMID: 23144326); surfactant protein D measurement (PMID: 23144326)	ancient	ALL	1.4006	0-529	-0.0033583	0.0941938	FALSE	FALSE	0.0138363	-0.00225038	decreasing_risk	falling_risk_allele
32	6:31350704:C:T	6	31350704	rs1521	C	T	C	T	C	-0.295129	0.0191773	1.926e-53	HLA-S - MICA	Graves disease (PMID: 21841780, 31050781); Thyrotoxic periodic paralysis (PMID: 31050781)	ancient	ALL	41.568	0-529	-0.0181504	7.65979e-20	TRUE	TRUE	0.0209234	0.00510174	increasing_risk	falling_protective_allele
33	6:31352348:T:C	6	31352348	rs9266773	T	C	T	C	C	0.393635	0.0306886	1.161e-37	NA	NA	ancient	ALL	1.4785	0-529	0.0058213	0.0855065	FALSE	FALSE	0.0279071	0.00189408	increasing_risk	rising_risk_allele
34	6:31446466:G:A	6	31446466	rs2248372	G	A	A	G	G	-0.232058	0.0181248	1.57e-37	HCP5	BMI-adjusted waist-hip ratio (PMID: 34021172); MHC class I polypeptide-related sequence B measurement (PMID: 28240269)	ancient	ALL	3.37	0-529	0.0034288	0.00942746	FALSE	FALSE	0.0164519	0.00461987	increasing_risk	rising_risk_allele
35	6:31610384:C:T	6	31610384	rs1077394	C	T	T	C	C	-0.346988	0.0174444	4.856e-88	NA	NA	ancient	ALL	0.2817	0-529	0.000792	0.452894	FALSE	FALSE	0.0246	0.0012318	increasing_risk	rising_risk_allele
36	6:31627523:C:T	6	31627523	rs3130617	C	T	T	C	C	-0.397702	0.0187454	6.805e-100	NA	NA	ancient	ALL	20.2234	0-529	0.0127793	2.02043e-10	TRUE	FALSE	0.0281954	0.00713488	increasing_risk	rising_risk_allele
37	6:31802541:T:C	6	31802541	rs9368699	T	C	T	C	C	0.322274	0.0461558	2.904e-12	NA	NA	ancient	ALL	24.4675	0-529	0.0572646	2.64587e-12	TRUE	FALSE	0.0228478	0.00131722	increasing_risk	rising_risk_allele
38	6:31815723:G:T	6	31815723	rs12210887	G	T	G	T	T	0.26566	0.0383992	4.569e-12	NA	NA	ancient	ALL	22.0403	0-529	0.0608779	3.15129e-11	TRUE	FALSE	0.0188341	0.00108583	increasing_risk	rising_risk_allele
39	6:32071893:C:T	6	32071893	rs3134954	C	T	T	C	C	-0.727694	0.0217806	9.743e-245	TNXB	intraocular pressure measurement (PMID: 30054594)	ancient	ALL	22.8763	0-529	0.0199111	1.34171e-11	TRUE	FALSE	0.0515904	0.00784608	increasing_risk	rising_risk_allele
40	6:32151443:C:T	6	32151443	rs2070600	C	T	C	T	T	0.491677	0.0427446	1.279e-30	AGER	FEV/FEC ratio (PMID: 20010834, 23284291, 20010835, 28166213, 30804560); advanced glycation end-product measurement (PMID: 28369058); blood protein measurement (PMID: 27532455, 29875488); cancer (PMID: 32887889); chronic obstructive pulmonary disease (PMID: 28166215, 30804561, 33909500); emphysema imaging measurement (PMID: 26030696); forced expiratory volume (PMID: 30804560); gas trapping measure…	ancient	ALL	4.8951	0-529	0.0255479	0.00175444	FALSE	FALSE	0.0348578	0.00124028	increasing_risk	rising_risk_allele
41	6:32190620:T:C	6	32190620	rs3134931	T	C	T	C	C	0.263055	0.0188395	2.624e-44	NOTCH4	myeloperoxidase measurement (PMID: 23620142)	ancient	ALL	0.0429	0-529	0.0002549	0.769586	FALSE	FALSE	0.0186494	0.000171963	increasing_risk	rising_risk_allele
42	6:32212985:C:T	6	32212985	rs17576984	C	T	T	C	T	0.193827	0.0298604	8.52e-11	NA	NA	ancient	ALL	13.2427	0-529	0.0090957	2.65537e-07	TRUE	TRUE	0.0137415	-0.00820054	decreasing_risk	rising_protective_allele
43	6:32218989:G:A	6	32218989	rs9296015	G	A	G	A	G	-0.17626	0.0222998	2.699e-15	NOTCH4 - TSBP1-AS1	rheumatoid arthritis (PMID: 21505073); systemic scleroderma (PMID: 21779181)	ancient	ALL	3.4789	0-529	0.0054795	0.00834546	FALSE	TRUE	0.0124961	-0.00239678	decreasing_risk	rising_protective_allele
44	6:32266506:G:A	6	32266506	rs6906662	G	A	G	A	G	-0.311155	0.0364394	1.354e-17	NA	NA	ancient	ALL	0.7861	0-529	0.0046767	0.209888	FALSE	TRUE	0.0220596	-0.00161631	decreasing_risk	rising_protective_allele
45	6:32336187:T:C	6	32336187	rs3129934	T	C	C	T	T	-0.834907	0.0222417	2.22507e-291	TSBP1, TSBP1-AS1	multiple sclerosis (PMID: 18941528, 22457343)	ancient	ALL	22.8977	0-529	0.0179307	1.31271e-11	TRUE	FALSE	0.0591914	0.00991644	increasing_risk	rising_risk_allele
46	6:32373698:G:T	6	32373698	rs3806156	G	T	G	T	T	0.2567	0.0179465	2.077e-46	BTNL2, TSBP1-AS1	Vitiligo (PMID: 20410501)	ancient	ALL	5.9988	0-529	-0.0045518	0.000532691	TRUE	FALSE	0.018199	-0.00547756	decreasing_risk	falling_risk_allele
47	6:32383223:T:C	6	32383223	rs9268530	T	C	T	C	C	0.161343	0.0230571	2.605e-12	NA	NA	ancient	ALL	0.7298	0-529	0.0035752	0.226994	FALSE	FALSE	0.0114385	0.00125317	increasing_risk	rising_risk_allele
48	6:32671248:G:A	6	32671248	rs1794275	G	A	G	A	G	-0.231806	0.0227114	1.853e-24	HLA-DQB1 - MTCO3P1	IGA glomerulonephritis (PMID: 22197929)	ancient	ALL	3.0368	0-529	-0.0034532	0.0137217	FALSE	TRUE	0.0164341	0.00320791	increasing_risk	falling_protective_allele
49	6:32704523:G:A	6	32704523	rs9276310	G	A	G	A	G	-0.222519	0.0262471	2.294e-17	NA	NA	ancient	ALL	0.0906	0-529	0.0017958	0.670344	FALSE	TRUE	0.0157756	-0.00162582	decreasing_risk	rising_protective_allele
50	6:32765182:G:A	6	32765182	rs7767167	G	A	A	G	G	-0.763	0.0225794	2.604e-250	NA	NA	ancient	ALL	23.6457	0-529	0.0243272	6.11801e-12	TRUE	FALSE	0.0540934	0.00592631	increasing_risk	rising_risk_allele
51	6:32796751:T:C	6	32796751	rs241447	T	C	T	C	C	0.179246	0.019358	2.053e-20	NA	NA	ancient	ALL	2.976	0-529	0.0043565	0.0147006	FALSE	FALSE	0.0127078	0.00321573	increasing_risk	rising_risk_allele
52	6:32804798:G:A	6	32804798	rs3819721	G	A	G	A	G	-0.221645	0.019999	1.521e-28	NA	NA	ancient	ALL	0.6391	0-529	-0.0014268	0.258234	FALSE	TRUE	0.0157137	0.000918664	increasing_risk	falling_protective_allele
53	6:32811383:A:G	6	32811383	rs6924102	A	G	A	G	A	-0.188742	0.0172774	8.831e-28	NA	NA	ancient	ALL	0.2257	0-529	0.0016982	0.501671	FALSE	TRUE	0.013381	-0.00159891	decreasing_risk	rising_protective_allele
54	6:32941910:G:T	6	32941910	rs620202	G	T	G	T	T	0.141103	0.0188723	7.62e-14	NA	NA	ancient	ALL	0.1782	0-529	0.0016738	0.550512	FALSE	FALSE	0.0100036	0.000915293	increasing_risk	rising_risk_allele
55	6:32951662:T:C	6	32951662	rs3135034	T	C	T	C	C	0.258771	0.032624	2.158e-15	NA	NA	ancient	ALL	0.0404	0-529	0.0005479	0.776216	FALSE	FALSE	0.0183457	0.00124515	increasing_risk	rising_risk_allele
56	6:32973281:T:C	6	32973281	rs416622	T	C	T	C	C	0.101368	0.0169007	1.999e-09	NA	NA	ancient	ALL	6.086	0-529	-0.0051133	0.000485123	TRUE	FALSE	0.00718659	-0.00227569	decreasing_risk	falling_risk_allele
57	6:32977535:G:A	6	32977535	rs396090	G	A	A	G	G	-0.111094	0.0169691	5.877e-11	NA	NA	ancient	ALL	4.039	0-529	0.0039659	0.00448059	FALSE	FALSE	0.00787609	0.00220188	increasing_risk	rising_risk_allele
58	6:33107955:T:G	6	33107955	rs4713610	T	G	T	G	G	0.229036	0.0237844	5.992e-22	NA	NA	ancient	ALL	8.3787	0-529	-0.0059678	4.24763e-05	TRUE	FALSE	0.0162377	-0.00590607	decreasing_risk	falling_risk_allele
59	6:33535466:T:C	6	33535466	rs210131	T	C	C	T	T	-0.178899	0.032017	2.302e-08	GGNBP1	multiple sclerosis (PMID: 26920376); systolic blood pressure (PMID: 26920376)	ancient	ALL	7.7252	0-529	0.021544	8.4699e-05	TRUE	FALSE	0.0126832	0.000929296	increasing_risk	rising_risk_allele
60	6:135739355:C:A	6	135739355	rs11154801	C	A	C	A	A	0.136627	0.0193191	1.526e-12	AHI1	multiple sclerosis (PMID: 24076602, 21833088)	ancient	ALL	-0.0426	0-529	-0.000746	1	FALSE	FALSE	0.00968624	-0.00039639	decreasing_risk	falling_risk_allele
61	6:137422752:T:C	6	137422752	rs276568	T	C	T	C	T	-0.0989399	0.0181208	4.761e-08	NA	NA	ancient	ALL	0.1265	0-529	0.0014541	0.614971	FALSE	TRUE	0.00701442	-0.000583503	decreasing_risk	rising_protective_allele
62	6:159465977:T:C	6	159465977	rs1738074	T	C	T	C	C	0.123864	0.0188726	5.268e-11	TAGAP, TAGAP-AS1	celiac disease (PMID: 20190752); multiple sclerosis (PMID: 21833088, 31604244); myeloid white cell count (PMID: 32888493, 32888493)	ancient	ALL	2.4431	0-529	0.0038466	0.0270722	FALSE	FALSE	0.00878143	0.00227498	increasing_risk	rising_risk_allele
1	1:2709164:C:A	1	2709164	rs4648356	C	A	C	A	C	-0.149429	0.0196774	3.104e-14	TTC34	multiple sclerosis (PMID: 21833088)	ancient	ANA	0.4343	0-529	0.0026963	0.351343	FALSE	TRUE	0.0105938	-0.00145406	decreasing_risk	rising_protective_allele
2	1:92935411:T:G	1	92935411	rs6662618	T	G	G	T	T	-0.147126	0.0233024	2.723e-10	RN7SL824P - GFI1	multiple sclerosis (PMID: 26920376); type 2 diabetes mellitus (PMID: 26920376)	ancient	ANA	1.4893	0-529	-0.0046006	0.0843722	FALSE	FALSE	0.0104306	-0.00169931	decreasing_risk	falling_risk_allele
3	1:93210876:T:C	1	93210876	rs12746893	T	C	T	C	T	-0.141239	0.0203783	4.183e-12	NA	NA	ancient	ANA	0.1789	0-529	-0.0018447	0.549731	FALSE	TRUE	0.0100133	0.00124312	increasing_risk	falling_protective_allele
4	1:101240893:T:C	1	101240893	rs7552544	T	C	T	C	C	0.11149	0.0179507	5.267e-10	VCAM1 - EXTL2	multiple sclerosis (PMID: 24076602)	ancient	ANA	1.1308	0-529	0.0037734	0.132617	FALSE	FALSE	0.00790419	0.00177719	increasing_risk	rising_risk_allele
5	1:117100957:A:G	1	117100957	rs1335532	A	G	A	G	A	-0.163343	0.027236	2.006e-09	CD58	multiple sclerosis (PMID: 21833088)	ancient	ANA	4.672	0-529	0.0171495	0.00223717	FALSE	TRUE	0.0115803	-0.000980092	decreasing_risk	rising_protective_allele
6	11:60832282:T:C	11	60832282	rs650258	T	C	T	C	C	0.11205	0.0186117	1.74e-09	CD6 - CD5	multiple sclerosis (PMID: 21833088)	ancient	ANA	0.0857	0-529	0.0016005	0.678871	FALSE	FALSE	0.00794383	0.000667346	increasing_risk	rising_risk_allele
7	12:6446777:G:A	12	6446777	rs1860545	G	A	G	A	A	0.105261	0.0174453	1.602e-09	TNFRSF1A	Crohn's disease (PMID: 26974007); ankylosing spondylitis (PMID: 26974007, 23749187, 23749187); psoriasis (PMID: 26974007); sclerosing cholangitis (PMID: 26974007); ulcerative colitis (PMID: 26974007)	ancient	ANA	-0.0246	0-529	0.0005996	1	FALSE	FALSE	0.00746252	0.000388899	increasing_risk	rising_risk_allele
8	14:69254191:C:T	14	69254191	rs4902647	C	T	C	T	T	0.10303	0.018734	3.806e-08	RNU6-921P - ZFP36L1	multiple sclerosis (PMID: 21833088)	ancient	ANA	0.9797	0-529	-0.0035537	0.161578	FALSE	FALSE	0.00730438	-0.00137769	decreasing_risk	falling_risk_allele
9	14:88487689:C:A	14	88487689	rs2119704	C	A	C	A	C	-0.233446	0.0371935	3.462e-10	LINC01147	multiple sclerosis (PMID: 21833088)	ancient	ANA	0.3125	0-529	0.0017198	0.429195	FALSE	TRUE	0.0165504	-0.00290424	decreasing_risk	rising_protective_allele
10	16:11177801:A:G	16	11177801	rs7200786	A	G	G	A	A	-0.142887	0.0190472	6.296e-14	CLEC16A	multiple sclerosis (PMID: 21833088); systemic lupus erythematosus (PMID: 26502338)	ancient	ANA	0.305	0-529	0.0024306	0.434788	FALSE	FALSE	0.0101301	0.000915564	increasing_risk	rising_risk_allele
11	19:6668972:C:T	19	6668972	rs1077667	C	T	C	T	T	0.148848	0.0211852	2.125e-12	TNFSF14	granulocyte percentage of myeloid white cells (PMID: 27863252); monocyte percentage of leukocytes (PMID: 27863252); multiple sclerosis (PMID: 24076602, 21833088, 31604244)	ancient	ANA	10.748	0-529	0.0154677	3.54567e-06	TRUE	FALSE	0.0105527	0.0028661	increasing_risk	rising_risk_allele
12	19:18304700:A:G	19	18304700	rs874628	A	G	A	G	A	-0.113841	0.0207837	4.316e-08	MPV17L2	BMI-adjusted waist-hip ratio (PMID: 30778226, 30778226, 30778226, 30778226); multiple sclerosis (PMID: 21833088)	ancient	ANA	-0.0213	0-529	-0.0006728	1	FALSE	TRUE	0.00807083	0	decreasing_risk	falling_protective_allele
13	3:27788780:C:T	3	27788780	rs11129295	C	T	C	T	C	-0.109213	0.0191318	1.14e-08	EOMES - LINC01980	multiple sclerosis (PMID: 21833088)	ancient	ANA	1.3167	0-529	0.0044326	0.104637	FALSE	TRUE	0.00774274	-0.00142556	decreasing_risk	rising_protective_allele
14	3:28071444:A:C	3	28071444	rs669607	A	C	A	C	C	0.120712	0.0181523	2.932e-11	LINC01967	Epstein Barr virus nuclear antigen 1 IgG measurement (PMID: 26819262); multiple sclerosis (PMID: 26819262, 21833088)	ancient	ANA	-0.0034	0-529	-3.8e-05	1	FALSE	FALSE	0.00855797	9.00373e-05	increasing_risk	falling_risk_allele
15	3:101748638:A:G	3	101748638	rs771767	A	G	G	A	A	-0.112525	0.0196377	1.004e-08	LINC02085 - ZPLD1	C-reactive protein measurement (PMID: 26920376); multiple sclerosis (PMID: 26920376, 21833088)	ancient	ANA	0.8344	0-529	0.0036513	0.196419	FALSE	FALSE	0.00797753	0.00118137	increasing_risk	rising_risk_allele
16	3:119219934:G:A	3	119219934	rs2293370	G	A	G	A	G	-0.150009	0.0246021	1.078e-09	TIMMDC1	biliary liver cirrhosis (PMID: 23000144, 21399635); multiple sclerosis (PMID: 21833088); primary biliary cirrhosis (PMID: 26394269, 22961000, 30643196, 34033851, 34033851)	ancient	ANA	0.049	0-529	0.0014541	0.754243	FALSE	TRUE	0.010635	-0.000651383	decreasing_risk	rising_protective_allele
17	3:121660664:A:C	3	121660664	rs4285028	A	C	A	C	A	-0.112945	0.0205191	3.705e-08	SLC15A2	high density lipoprotein cholesterol measurement (PMID: 26920376); multiple sclerosis (PMID: 26920376, 21833088)	ancient	ANA	0.5108	0-529	0.0026992	0.31214	FALSE	TRUE	0.0080073	-0.00109826	decreasing_risk	rising_protective_allele
18	3:121770858:G:T	3	121770858	rs2715267	G	T	G	T	G	-0.107508	0.0182925	4.173e-09	NA	NA	ancient	ANA	0.1498	0-529	-0.0008409	0.584133	FALSE	TRUE	0.00762187	0.00030838	increasing_risk	falling_protective_allele
19	5:40392728:T:C	5	40392728	rs4613763	T	C	T	C	T	-0.193674	0.0258561	6.864e-14	NA	Crohn's disease (PMID: 18587394); multiple sclerosis (PMID: 21833088)	ancient	ANA	0.1647	0-529	-0.0024034	0.566013	FALSE	TRUE	0.0137306	-0.000436345	decreasing_risk	falling_protective_allele
20	6:27037080:C:T	6	27037080	rs13194491	C	T	C	T	C	-0.235625	0.0321646	2.378e-13	VN1R13P - VN1R11P	HbA1c measurement (PMID: 34059833); iron biomarker measurement (PMID: 19084217)	ancient	ANA	0.0368	0-529	0.1	0.786166	FALSE	TRUE	0.0167048	-1.85922e-06	decreasing_risk	rising_protective_allele
21	6:28484869:T:C	6	28484869	rs11757000	T	C	T	C	T	-0.205794	0.0236939	3.77e-18	NA	NA	ancient	ANA	4.3724	0-529	-0.015956	0.00310486	FALSE	TRUE	0.0145899	-0.000130968	decreasing_risk	falling_protective_allele
22	6:29734098:G:A	6	29734098	rs2735046	G	A	G	A	G	-0.260326	0.0173839	1.067e-50	NA	NA	ancient	ANA	21.3169	0-529	0.0130723	6.60089e-11	TRUE	TRUE	0.018456	-0.0134434	decreasing_risk	rising_protective_allele
23	6:29943490:A:G	6	29943490	rs2735076	A	G	G	A	A	-0.210423	0.0197945	2.152e-26	NA	NA	ancient	ANA	20.1465	0-529	0.0336534	2.18591e-10	TRUE	FALSE	0.0149181	0.00183598	increasing_risk	rising_risk_allele
24	6:30115204:C:T	6	30115204	rs757260	C	T	C	T	T	0.204567	0.0300942	1.064e-11	NA	NA	ancient	ANA	10.6152	0-529	0.0238662	4.07254e-06	TRUE	FALSE	0.0145029	0.00327859	increasing_risk	rising_risk_allele
25	6:30210807:T:G	6	30210807	rs9261588	T	G	G	T	T	-0.342312	0.0249808	9.74e-43	NA	NA	ancient	ANA	0.031	0-529	0.1	0.803362	FALSE	FALSE	0.0242685	2.70104e-06	increasing_risk	rising_risk_allele
26	6:30434900:T:C	6	30434900	rs7747873	T	C	C	T	C	0.160404	0.0171938	1.067e-20	NA	NA	ancient	ANA	0.2155	0-529	0.0011827	0.511499	FALSE	TRUE	0.0113719	-0.000716871	decreasing_risk	rising_protective_allele
27	6:30726748:T:C	6	30726748	rs3095341	T	C	T	C	T	-0.10454	0.0175308	2.473e-09	NA	NA	ancient	ANA	5.0036	0-529	0.0074815	0.00155929	FALSE	TRUE	0.00741145	-0.00296139	decreasing_risk	rising_protective_allele
28	6:30799072:A:G	6	30799072	rs3130647	A	G	G	A	A	-0.135841	0.0174281	6.472e-15	NA	NA	ancient	ANA	0.6138	0-529	0.0038466	0.267874	FALSE	FALSE	0.00963056	0.00144599	increasing_risk	rising_risk_allele
29	6:30987176:C:A	6	30987176	rs4713411	C	A	A	C	C	-0.183923	0.0171577	8.24e-27	NA	NA	ancient	ANA	4.9618	0-529	-0.0067002	0.00163173	FALSE	FALSE	0.0130393	-0.00475335	decreasing_risk	falling_risk_allele
30	6:31005726:G:A	6	31005726	rs2844670	G	A	A	G	G	-0.431003	0.0218749	2.028e-86	MUC22 - HCG22	BMI-adjusted hip circumference (PMID: 34021172)	ancient	ANA	2.4854	0-529	0.0135146	0.0257787	FALSE	FALSE	0.0305563	0.00223886	increasing_risk	rising_risk_allele
31	6:31097301:C:T	6	31097301	rs3130559	C	T	C	T	T	0.195164	0.0210315	1.701e-20	PSORS1C1	BMI-adjusted waist-hip ratio (PMID: 34021172); chronic obstructive pulmonary disease (PMID: 23144326); surfactant protein D measurement (PMID: 23144326)	ancient	ANA	0.4137	0-529	0.0052138	0.363025	FALSE	FALSE	0.0138363	0.000939083	increasing_risk	rising_risk_allele
32	6:31350704:C:T	6	31350704	rs1521	C	T	C	T	C	-0.295129	0.0191773	1.926e-53	HLA-S - MICA	Graves disease (PMID: 21841780, 31050781); Thyrotoxic periodic paralysis (PMID: 31050781)	ancient	ANA	47.9293	0-529	-0.0237685	1.23389e-22	TRUE	TRUE	0.0209234	0.00627827	increasing_risk	falling_protective_allele
33	6:31352348:T:C	6	31352348	rs9266773	T	C	T	C	C	0.393635	0.0306886	1.161e-37	NA	NA	ancient	ANA	-0.012	0-529	-0.0007216	1	FALSE	FALSE	0.0279071	0.00424422	increasing_risk	falling_risk_allele
34	6:31446466:G:A	6	31446466	rs2248372	G	A	A	G	G	-0.232058	0.0181248	1.57e-37	HCP5	BMI-adjusted waist-hip ratio (PMID: 34021172); MHC class I polypeptide-related sequence B measurement (PMID: 28240269)	ancient	ANA	4.0653	0-529	-0.0080674	0.00435243	FALSE	FALSE	0.0164519	-0.00406913	decreasing_risk	falling_risk_allele
35	6:31610384:C:T	6	31610384	rs1077394	C	T	T	C	C	-0.346988	0.0174444	4.856e-88	NA	NA	ancient	ANA	9.6148	0-529	0.0139268	1.15902e-05	TRUE	FALSE	0.0246	0.0064519	increasing_risk	rising_risk_allele
36	6:31627523:C:T	6	31627523	rs3130617	C	T	T	C	C	-0.397702	0.0187454	6.805e-100	NA	NA	ancient	ANA	-0.0052	0-529	-8.69e-05	1	FALSE	FALSE	0.0281954	0.000951192	increasing_risk	falling_risk_allele
37	6:31802541:T:C	6	31802541	rs9368699	T	C	T	C	C	0.322274	0.0461558	2.904e-12	NA	NA	ancient	ANA	0.0289	0-529	0.1	0.810008	FALSE	FALSE	0.0228478	2.54293e-06	increasing_risk	rising_risk_allele
38	6:31815723:G:T	6	31815723	rs12210887	G	T	G	T	T	0.26566	0.0383992	4.569e-12	NA	NA	ancient	ANA	0.0302	0-529	0.1	0.805865	FALSE	FALSE	0.0188341	2.09621e-06	increasing_risk	rising_risk_allele
39	6:32071893:C:T	6	32071893	rs3134954	C	T	T	C	C	-0.727694	0.0217806	9.743e-245	TNXB	intraocular pressure measurement (PMID: 30054594)	ancient	ANA	3.7723	0-529	0.021544	0.00601902	FALSE	FALSE	0.0515904	0.00272584	increasing_risk	rising_risk_allele
40	6:32151443:C:T	6	32151443	rs2070600	C	T	C	T	T	0.491677	0.0427446	1.279e-30	AGER	FEV/FEC ratio (PMID: 20010834, 23284291, 20010835, 28166213, 30804560); advanced glycation end-product measurement (PMID: 28369058); blood protein measurement (PMID: 27532455, 29875488); cancer (PMID: 32887889); chronic obstructive pulmonary disease (PMID: 28166215, 30804561, 33909500); emphysema imaging measurement (PMID: 26030696); forced expiratory volume (PMID: 30804560); gas trapping measure…	ancient	ANA	0.0304	0-529	0.1	0.805236	FALSE	FALSE	0.0348578	3.87962e-06	increasing_risk	rising_risk_allele
41	6:32190620:T:C	6	32190620	rs3134931	T	C	T	C	C	0.263055	0.0188395	2.624e-44	NOTCH4	myeloperoxidase measurement (PMID: 23620142)	ancient	ANA	5.8948	0-529	0.0251357	0.000595625	TRUE	FALSE	0.0186494	0.00389166	increasing_risk	rising_risk_allele
42	6:32212985:C:T	6	32212985	rs17576984	C	T	T	C	T	0.193827	0.0298604	8.52e-11	NA	NA	ancient	ANA	1.5115	0-529	-0.0119737	0.0820915	FALSE	TRUE	0.0137415	0.000790698	increasing_risk	falling_protective_allele
43	6:32218989:G:A	6	32218989	rs9296015	G	A	G	A	G	-0.17626	0.0222998	2.699e-15	NOTCH4 - TSBP1-AS1	rheumatoid arthritis (PMID: 21505073); systemic scleroderma (PMID: 21779181)	ancient	ANA	4.0307	0-529	0.0093154	0.00452182	FALSE	TRUE	0.0124961	-0.00271548	decreasing_risk	rising_protective_allele
44	6:32266506:G:A	6	32266506	rs6906662	G	A	G	A	G	-0.311155	0.0364394	1.354e-17	NA	NA	ancient	ANA	0.0054	0-529	0.0011123	0.91723	FALSE	TRUE	0.0220596	-0.00423109	decreasing_risk	rising_protective_allele
45	6:32336187:T:C	6	32336187	rs3129934	T	C	C	T	T	-0.834907	0.0222417	2.22507e-291	TSBP1, TSBP1-AS1	multiple sclerosis (PMID: 18941528, 22457343)	ancient	ANA	0.2876	0-529	0.0112901	0.4482	FALSE	FALSE	0.0591914	0.000655499	increasing_risk	rising_risk_allele
46	6:32373698:G:T	6	32373698	rs3806156	G	T	G	T	T	0.2567	0.0179465	2.077e-46	BTNL2, TSBP1-AS1	Vitiligo (PMID: 20410501)	ancient	ANA	0.5003	0-529	-0.003163	0.317165	FALSE	FALSE	0.018199	-0.00234619	decreasing_risk	falling_risk_allele
47	6:32383223:T:C	6	32383223	rs9268530	T	C	T	C	C	0.161343	0.0230571	2.605e-12	NA	NA	ancient	ANA	0.0978	0-529	0.003163	0.658296	FALSE	FALSE	0.0114385	0.000716789	increasing_risk	rising_risk_allele
48	6:32671248:G:A	6	32671248	rs1794275	G	A	G	A	G	-0.231806	0.0227114	1.853e-24	HLA-DQB1 - MTCO3P1	IGA glomerulonephritis (PMID: 22197929)	ancient	ANA	5.6952	0-529	0.0085557	0.000738246	TRUE	TRUE	0.0164341	-0.00541571	decreasing_risk	rising_protective_allele
49	6:32704523:G:A	6	32704523	rs9276310	G	A	G	A	G	-0.222519	0.0262471	2.294e-17	NA	NA	ancient	ANA	2.8703	0-529	0.0068956	0.0165771	FALSE	TRUE	0.0157756	-0.00443338	decreasing_risk	rising_protective_allele
50	6:32765182:G:A	6	32765182	rs7767167	G	A	A	G	G	-0.763	0.0225794	2.604e-250	NA	NA	ancient	ANA	0.0789	0-529	0.1	0.69119	FALSE	FALSE	0.0540934	5.41148e-05	increasing_risk	rising_risk_allele
51	6:32796751:T:C	6	32796751	rs241447	T	C	T	C	C	0.179246	0.019358	2.053e-20	NA	NA	ancient	ANA	0.0418	0-529	0.0003526	0.772477	FALSE	FALSE	0.0127078	0.00051087	increasing_risk	rising_risk_allele
52	6:32804798:G:A	6	32804798	rs3819721	G	A	G	A	G	-0.221645	0.019999	1.521e-28	NA	NA	ancient	ANA	4.8616	0-529	0.0165419	0.00181956	FALSE	TRUE	0.0157137	-0.00250998	decreasing_risk	rising_protective_allele
53	6:32811383:A:G	6	32811383	rs6924102	A	G	A	G	A	-0.188742	0.0172774	8.831e-28	NA	NA	ancient	ANA	0.1667	0-529	0.0012315	0.563664	FALSE	TRUE	0.013381	-0.000795154	decreasing_risk	rising_protective_allele
54	6:32941910:G:T	6	32941910	rs620202	G	T	G	T	T	0.141103	0.0188723	7.62e-14	NA	NA	ancient	ANA	2.7759	0-529	0.0107042	0.0184617	FALSE	FALSE	0.0100036	0.00175542	increasing_risk	rising_risk_allele
55	6:32951662:T:C	6	32951662	rs3135034	T	C	T	C	C	0.258771	0.032624	2.158e-15	NA	NA	ancient	ANA	1.8609	0-529	0.0467393	0.0537064	FALSE	FALSE	0.0183457	0.00034246	increasing_risk	rising_risk_allele
56	6:32973281:T:C	6	32973281	rs416622	T	C	T	C	C	0.101368	0.0169007	1.999e-09	NA	NA	ancient	ANA	0.0036	0-529	0.0010634	0.932378	FALSE	FALSE	0.00718659	0.000454245	increasing_risk	rising_risk_allele
57	6:32977535:G:A	6	32977535	rs396090	G	A	A	G	G	-0.111094	0.0169691	5.877e-11	NA	NA	ancient	ANA	0.8331	0-529	-0.0033311	0.196768	FALSE	FALSE	0.00787609	-0.00116634	decreasing_risk	falling_risk_allele
58	6:33107955:T:G	6	33107955	rs4713610	T	G	T	G	G	0.229036	0.0237844	5.992e-22	NA	NA	ancient	ANA	8.8633	0-529	-0.0112413	2.55035e-05	TRUE	FALSE	0.0162377	-0.0076643	decreasing_risk	falling_risk_allele
59	6:33535466:T:C	6	33535466	rs210131	T	C	C	T	T	-0.178899	0.032017	2.302e-08	GGNBP1	multiple sclerosis (PMID: 26920376); systolic blood pressure (PMID: 26920376)	ancient	ANA	3.4905	0-529	0.0489638	0.00823796	FALSE	FALSE	0.0126832	0.000357474	increasing_risk	rising_risk_allele
60	6:135739355:C:A	6	135739355	rs11154801	C	A	C	A	A	0.136627	0.0193191	1.526e-12	AHI1	multiple sclerosis (PMID: 24076602, 21833088)	ancient	ANA	0.3426	0-529	-0.0014268	0.407802	FALSE	FALSE	0.00968624	-0.000915811	decreasing_risk	falling_risk_allele
61	6:137422752:T:C	6	137422752	rs276568	T	C	T	C	T	-0.0989399	0.0181208	4.761e-08	NA	NA	ancient	ANA	5.4942	0-529	0.0077529	0.000916839	FALSE	TRUE	0.00701442	-0.00276359	decreasing_risk	rising_protective_allele
62	6:159465977:T:C	6	159465977	rs1738074	T	C	T	C	C	0.123864	0.0188726	5.268e-11	TAGAP, TAGAP-AS1	celiac disease (PMID: 20190752); multiple sclerosis (PMID: 21833088, 31604244); myeloid white cell count (PMID: 32888493, 32888493)	ancient	ANA	2.8513	0-529	0.0046739	0.0169398	FALSE	FALSE	0.00878143	0.00237363	increasing_risk	rising_risk_allele
1	1:2709164:C:A	1	2709164	rs4648356	C	A	C	A	C	-0.149429	0.0196774	3.104e-14	TTC34	multiple sclerosis (PMID: 21833088)	ancient	CHG	6.6939	0-529	0.011876	0.000253266	TRUE	TRUE	0.0105938	-0.00468405	decreasing_risk	rising_protective_allele
2	1:92935411:T:G	1	92935411	rs6662618	T	G	G	T	T	-0.147126	0.0233024	2.723e-10	RN7SL824P - GFI1	multiple sclerosis (PMID: 26920376); type 2 diabetes mellitus (PMID: 26920376)	ancient	CHG	0.7183	0-529	-0.0032823	0.23069	FALSE	FALSE	0.0104306	-0.00136448	decreasing_risk	falling_risk_allele
3	1:93210876:T:C	1	93210876	rs12746893	T	C	T	C	T	-0.141239	0.0203783	4.183e-12	NA	NA	ancient	CHG	0.2473	0-529	-0.0014268	0.481882	FALSE	TRUE	0.0100133	0.000673587	increasing_risk	falling_protective_allele
4	1:101240893:T:C	1	101240893	rs7552544	T	C	T	C	C	0.11149	0.0179507	5.267e-10	VCAM1 - EXTL2	multiple sclerosis (PMID: 24076602)	ancient	CHG	0.8329	0-529	-0.0041396	0.196822	FALSE	FALSE	0.00790419	-0.00209671	decreasing_risk	falling_risk_allele
5	1:117100957:A:G	1	117100957	rs1335532	A	G	A	G	A	-0.163343	0.027236	2.006e-09	CD58	multiple sclerosis (PMID: 21833088)	ancient	CHG	0.3656	0-529	0.0039931	0.392494	FALSE	TRUE	0.0115803	-0.00184975	decreasing_risk	rising_protective_allele
6	11:60832282:T:C	11	60832282	rs650258	T	C	T	C	C	0.11205	0.0186117	1.74e-09	CD6 - CD5	multiple sclerosis (PMID: 21833088)	ancient	CHG	1.6939	0-529	0.0057509	0.0656805	FALSE	FALSE	0.00794383	0.00293972	increasing_risk	rising_risk_allele
7	12:6446777:G:A	12	6446777	rs1860545	G	A	G	A	A	0.105261	0.0174453	1.602e-09	TNFRSF1A	Crohn's disease (PMID: 26974007); ankylosing spondylitis (PMID: 26974007, 23749187, 23749187); psoriasis (PMID: 26974007); sclerosing cholangitis (PMID: 26974007); ulcerative colitis (PMID: 26974007)	ancient	CHG	3.1502	0-529	0.0068956	0.0120711	FALSE	FALSE	0.00746252	0.00359281	increasing_risk	rising_risk_allele
8	14:69254191:C:T	14	69254191	rs4902647	C	T	C	T	T	0.10303	0.018734	3.806e-08	RNU6-921P - ZFP36L1	multiple sclerosis (PMID: 21833088)	ancient	CHG	1.3649	0-529	0.0038194	0.0984916	FALSE	FALSE	0.00730438	0.00194546	increasing_risk	rising_risk_allele
9	14:88487689:C:A	14	88487689	rs2119704	C	A	C	A	C	-0.233446	0.0371935	3.462e-10	LINC01147	multiple sclerosis (PMID: 21833088)	ancient	CHG	0.1167	0-529	-0.0105849	0.629014	FALSE	TRUE	0.0165504	-2.94232e-05	decreasing_risk	falling_protective_allele
10	16:11177801:A:G	16	11177801	rs7200786	A	G	G	A	A	-0.142887	0.0190472	6.296e-14	CLEC16A	multiple sclerosis (PMID: 21833088); systemic lupus erythematosus (PMID: 26502338)	ancient	CHG	1.0808	0-529	-0.0036729	0.141497	FALSE	FALSE	0.0101301	-0.00184788	decreasing_risk	falling_risk_allele
11	19:6668972:C:T	19	6668972	rs1077667	C	T	C	T	T	0.148848	0.0211852	2.125e-12	TNFSF14	granulocyte percentage of myeloid white cells (PMID: 27863252); monocyte percentage of leukocytes (PMID: 27863252); multiple sclerosis (PMID: 24076602, 21833088, 31604244)	ancient	CHG	0.8886	0-529	0.0066787	0.182494	FALSE	FALSE	0.0105527	0.00211235	increasing_risk	rising_risk_allele
12	19:18304700:A:G	19	18304700	rs874628	A	G	A	G	A	-0.113841	0.0207837	4.316e-08	MPV17L2	BMI-adjusted waist-hip ratio (PMID: 30778226, 30778226, 30778226, 30778226); multiple sclerosis (PMID: 21833088)	ancient	CHG	2.8112	0-529	0.0088271	0.0177324	FALSE	TRUE	0.00807083	-0.0030188	decreasing_risk	rising_protective_allele
13	3:27788780:C:T	3	27788780	rs11129295	C	T	C	T	C	-0.109213	0.0191318	1.14e-08	EOMES - LINC01980	multiple sclerosis (PMID: 21833088)	ancient	CHG	0.9515	0-529	-0.0029893	0.167743	FALSE	TRUE	0.00774274	0.00158089	increasing_risk	falling_protective_allele
14	3:28071444:A:C	3	28071444	rs669607	A	C	A	C	C	0.120712	0.0181523	2.932e-11	LINC01967	Epstein Barr virus nuclear antigen 1 IgG measurement (PMID: 26819262); multiple sclerosis (PMID: 26819262, 21833088)	ancient	CHG	1.377	0-529	-0.0049208	0.0970115	FALSE	FALSE	0.00855797	-0.00290718	decreasing_risk	falling_risk_allele
15	3:101748638:A:G	3	101748638	rs771767	A	G	G	A	A	-0.112525	0.0196377	1.004e-08	LINC02085 - ZPLD1	C-reactive protein measurement (PMID: 26920376); multiple sclerosis (PMID: 26920376, 21833088)	ancient	CHG	2.1702	0-529	-0.0052354	0.0372182	FALSE	FALSE	0.00797753	-0.00239819	decreasing_risk	falling_risk_allele
16	3:119219934:G:A	3	119219934	rs2293370	G	A	G	A	G	-0.150009	0.0246021	1.078e-09	TIMMDC1	biliary liver cirrhosis (PMID: 23000144, 21399635); multiple sclerosis (PMID: 21833088); primary biliary cirrhosis (PMID: 26394269, 22961000, 30643196, 34033851, 34033851)	ancient	CHG	2.0722	0-529	0.0068956	0.0417725	FALSE	TRUE	0.010635	-0.00221926	decreasing_risk	rising_protective_allele
17	3:121660664:A:C	3	121660664	rs4285028	A	C	A	C	A	-0.112945	0.0205191	3.705e-08	SLC15A2	high density lipoprotein cholesterol measurement (PMID: 26920376); multiple sclerosis (PMID: 26920376, 21833088)	ancient	CHG	0.515	0-529	0.003163	0.310159	FALSE	TRUE	0.0080073	-0.00135972	decreasing_risk	rising_protective_allele
18	3:121770858:G:T	3	121770858	rs2715267	G	T	G	T	G	-0.107508	0.0182925	4.173e-09	NA	NA	ancient	CHG	0.1531	0-529	0.00204	0.580021	FALSE	TRUE	0.00762187	-0.00111032	decreasing_risk	rising_protective_allele
19	5:40392728:T:C	5	40392728	rs4613763	T	C	T	C	T	-0.193674	0.0258561	6.864e-14	NA	Crohn's disease (PMID: 18587394); multiple sclerosis (PMID: 21833088)	ancient	CHG	1.9897	0-529	-0.0122451	0.04606	FALSE	TRUE	0.0137306	-9.74495e-05	decreasing_risk	falling_protective_allele
20	6:27037080:C:T	6	27037080	rs13194491	C	T	C	T	C	-0.235625	0.0321646	2.378e-13	VN1R13P - VN1R11P	HbA1c measurement (PMID: 34059833); iron biomarker measurement (PMID: 19084217)	ancient	CHG	26.19	0-529	0.0324599	4.57358e-13	TRUE	TRUE	0.0167048	-0.00422719	decreasing_risk	rising_protective_allele
21	6:28484869:T:C	6	28484869	rs11757000	T	C	T	C	T	-0.205794	0.0236939	3.77e-18	NA	NA	ancient	CHG	2.7994	0-529	0.0102919	0.0179728	FALSE	TRUE	0.0145899	-0.003692	decreasing_risk	rising_protective_allele
22	6:29734098:G:A	6	29734098	rs2735046	G	A	G	A	G	-0.260326	0.0173839	1.067e-50	NA	NA	ancient	CHG	12.9605	0-529	-0.015001	3.55679e-07	TRUE	TRUE	0.018456	0.0137777	increasing_risk	falling_protective_allele
23	6:29943490:A:G	6	29943490	rs2735076	A	G	G	A	A	-0.210423	0.0197945	2.152e-26	NA	NA	ancient	CHG	0.7455	0-529	0.003917	0.222061	FALSE	FALSE	0.0149181	0.00419239	increasing_risk	rising_risk_allele
24	6:30115204:C:T	6	30115204	rs757260	C	T	C	T	T	0.204567	0.0300942	1.064e-11	NA	NA	ancient	CHG	5.1046	0-529	0.0412706	0.00139742	FALSE	FALSE	0.0145029	0.000984331	increasing_risk	rising_risk_allele
25	6:30210807:T:G	6	30210807	rs9261588	T	G	G	T	T	-0.342312	0.0249808	9.74e-43	NA	NA	ancient	CHG	5.3072	0-529	0.0115831	0.0011221	FALSE	FALSE	0.0242685	0.0068201	increasing_risk	rising_risk_allele
26	6:30434900:T:C	6	30434900	rs7747873	T	C	C	T	C	0.160404	0.0171938	1.067e-20	NA	NA	ancient	CHG	16.9427	0-529	0.0159776	5.84557e-09	TRUE	TRUE	0.0113719	-0.0102718	decreasing_risk	rising_protective_allele
27	6:30726748:T:C	6	30726748	rs3095341	T	C	T	C	T	-0.10454	0.0175308	2.473e-09	NA	NA	ancient	CHG	0.2626	0-529	-0.0026748	0.468632	FALSE	TRUE	0.00741145	0.00109458	increasing_risk	falling_protective_allele
28	6:30799072:A:G	6	30799072	rs3130647	A	G	G	A	A	-0.135841	0.0174281	6.472e-15	NA	NA	ancient	CHG	1.606	0-529	0.0055284	0.0731001	FALSE	FALSE	0.00963056	0.00329986	increasing_risk	rising_risk_allele
29	6:30987176:C:A	6	30987176	rs4713411	C	A	A	C	C	-0.183923	0.0171577	8.24e-27	NA	NA	ancient	CHG	1.0614	0-529	-0.0052138	0.145121	FALSE	FALSE	0.0130393	-0.00384083	decreasing_risk	falling_risk_allele
30	6:31005726:G:A	6	31005726	rs2844670	G	A	A	G	G	-0.431003	0.0218749	2.028e-86	MUC22 - HCG22	BMI-adjusted hip circumference (PMID: 34021172)	ancient	CHG	0.8753	0-529	0.0047959	0.185801	FALSE	FALSE	0.0305563	0.00717899	increasing_risk	rising_risk_allele
31	6:31097301:C:T	6	31097301	rs3130559	C	T	C	T	T	0.195164	0.0210315	1.701e-20	PSORS1C1	BMI-adjusted waist-hip ratio (PMID: 34021172); chronic obstructive pulmonary disease (PMID: 23144326); surfactant protein D measurement (PMID: 23144326)	ancient	CHG	2.8613	0-529	-0.0088975	0.0167479	FALSE	FALSE	0.0138363	-0.00539569	decreasing_risk	falling_risk_allele
32	6:31350704:C:T	6	31350704	rs1521	C	T	C	T	C	-0.295129	0.0191773	1.926e-53	HLA-S - MICA	Graves disease (PMID: 21841780, 31050781); Thyrotoxic periodic paralysis (PMID: 31050781)	ancient	CHG	5.4517	0-529	-0.0093858	0.000959879	FALSE	TRUE	0.0209234	0.0075031	increasing_risk	falling_protective_allele
33	6:31352348:T:C	6	31352348	rs9266773	T	C	T	C	C	0.393635	0.0306886	1.161e-37	NA	NA	ancient	CHG	31.9387	0-529	0.0617568	1.32408e-15	TRUE	FALSE	0.0279071	0.00363017	increasing_risk	rising_risk_allele
34	6:31446466:G:A	6	31446466	rs2248372	G	A	A	G	G	-0.232058	0.0181248	1.57e-37	HCP5	BMI-adjusted waist-hip ratio (PMID: 34021172); MHC class I polypeptide-related sequence B measurement (PMID: 28240269)	ancient	CHG	0.088	0-529	-0.0011338	0.674834	FALSE	FALSE	0.0164519	-0.000969948	decreasing_risk	falling_risk_allele
35	6:31610384:C:T	6	31610384	rs1077394	C	T	T	C	C	-0.346988	0.0174444	4.856e-88	NA	NA	ancient	CHG	0.3093	0-529	-0.0030166	0.431568	FALSE	FALSE	0.0246	-0.00328641	decreasing_risk	falling_risk_allele
36	6:31627523:C:T	6	31627523	rs3130617	C	T	T	C	C	-0.397702	0.0187454	6.805e-100	NA	NA	ancient	CHG	1.7471	0-529	0.0067763	0.0615842	FALSE	FALSE	0.0281954	0.0112927	increasing_risk	rising_risk_allele
37	6:31802541:T:C	6	31802541	rs9368699	T	C	T	C	C	0.322274	0.0461558	2.904e-12	NA	NA	ancient	CHG	14.1323	0-529	0.0351943	1.05813e-07	TRUE	FALSE	0.0228478	0.00364954	increasing_risk	rising_risk_allele
38	6:31815723:G:T	6	31815723	rs12210887	G	T	G	T	T	0.26566	0.0383992	4.569e-12	NA	NA	ancient	CHG	0.0175	0-529	0.1	0.851596	FALSE	FALSE	0.0188341	2.09621e-06	increasing_risk	rising_risk_allele
39	6:32071893:C:T	6	32071893	rs3134954	C	T	T	C	C	-0.727694	0.0217806	9.743e-245	TNXB	intraocular pressure measurement (PMID: 30054594)	ancient	CHG	1.9982	0-529	0.0072862	0.0455976	FALSE	FALSE	0.0515904	0.0116627	increasing_risk	rising_risk_allele
40	6:32151443:C:T	6	32151443	rs2070600	C	T	C	T	T	0.491677	0.0427446	1.279e-30	AGER	FEV/FEC ratio (PMID: 20010834, 23284291, 20010835, 28166213, 30804560); advanced glycation end-product measurement (PMID: 28369058); blood protein measurement (PMID: 27532455, 29875488); cancer (PMID: 32887889); chronic obstructive pulmonary disease (PMID: 28166215, 30804561, 33909500); emphysema imaging measurement (PMID: 26030696); forced expiratory volume (PMID: 30804560); gas trapping measure…	ancient	CHG	0.3126	0-529	0.0199599	0.429121	FALSE	FALSE	0.0348578	0.000864491	increasing_risk	rising_risk_allele
41	6:32190620:T:C	6	32190620	rs3134931	T	C	T	C	C	0.263055	0.0188395	2.624e-44	NOTCH4	myeloperoxidase measurement (PMID: 23620142)	ancient	CHG	2.6196	0-529	0.0168565	0.0220834	FALSE	FALSE	0.0186494	0.00454936	increasing_risk	rising_risk_allele
42	6:32212985:C:T	6	32212985	rs17576984	C	T	T	C	T	0.193827	0.0298604	8.52e-11	NA	NA	ancient	CHG	2.9454	0-529	-0.0385146	0.0152202	FALSE	TRUE	0.0137415	0.000859575	increasing_risk	falling_protective_allele
43	6:32218989:G:A	6	32218989	rs9296015	G	A	G	A	G	-0.17626	0.0222998	2.699e-15	NOTCH4 - TSBP1-AS1	rheumatoid arthritis (PMID: 21505073); systemic scleroderma (PMID: 21779181)	ancient	CHG	0.033	0-529	-0.0008409	0.797252	FALSE	TRUE	0.0124961	-0.00120884	decreasing_risk	falling_protective_allele
44	6:32266506:G:A	6	32266506	rs6906662	G	A	G	A	G	-0.311155	0.0364394	1.354e-17	NA	NA	ancient	CHG	0.0147	0-529	0.1	0.863859	FALSE	TRUE	0.0220596	-2.4552e-06	decreasing_risk	rising_protective_allele
45	6:32336187:T:C	6	32336187	rs3129934	T	C	C	T	T	-0.834907	0.0222417	2.22507e-291	TSBP1, TSBP1-AS1	multiple sclerosis (PMID: 18941528, 22457343)	ancient	CHG	1.7354	0-529	0.0057725	0.0624611	FALSE	FALSE	0.0591914	0.0255523	increasing_risk	rising_risk_allele
46	6:32373698:G:T	6	32373698	rs3806156	G	T	G	T	T	0.2567	0.0179465	2.077e-46	BTNL2, TSBP1-AS1	Vitiligo (PMID: 20410501)	ancient	CHG	3.2957	0-529	-0.0078505	0.0102473	FALSE	FALSE	0.018199	-0.00856305	decreasing_risk	falling_risk_allele
47	6:32383223:T:C	6	32383223	rs9268530	T	C	T	C	C	0.161343	0.0230571	2.605e-12	NA	NA	ancient	CHG	8.7923	0-529	0.0691787	2.74805e-05	TRUE	FALSE	0.0114385	0.000716789	increasing_risk	rising_risk_allele
48	6:32671248:G:A	6	32671248	rs1794275	G	A	G	A	G	-0.231806	0.0227114	1.853e-24	HLA-DQB1 - MTCO3P1	IGA glomerulonephritis (PMID: 22197929)	ancient	CHG	0.0458	0-529	-0.0006456	0.762153	FALSE	TRUE	0.0164341	0.000281588	increasing_risk	falling_protective_allele
49	6:32704523:G:A	6	32704523	rs9276310	G	A	G	A	G	-0.222519	0.0262471	2.294e-17	NA	NA	ancient	CHG	0.8918	0-529	-0.0080458	0.181708	FALSE	TRUE	0.0157756	-0.000444634	decreasing_risk	falling_protective_allele
50	6:32765182:G:A	6	32765182	rs7767167	G	A	A	G	G	-0.763	0.0225794	2.604e-250	NA	NA	ancient	CHG	5.9544	0-529	0.011876	0.000558694	TRUE	FALSE	0.0540934	0.0222254	increasing_risk	rising_risk_allele
51	6:32796751:T:C	6	32796751	rs241447	T	C	T	C	C	0.179246	0.019358	2.053e-20	NA	NA	ancient	CHG	0.0356	0-529	0.0012315	0.789598	FALSE	FALSE	0.0127078	0.000862492	increasing_risk	rising_risk_allele
52	6:32804798:G:A	6	32804798	rs3819721	G	A	G	A	G	-0.221645	0.019999	1.521e-28	NA	NA	ancient	CHG	1.5669	0-529	0.0219141	0.0766848	FALSE	TRUE	0.0157137	-0.00397637	decreasing_risk	rising_protective_allele
53	6:32811383:A:G	6	32811383	rs6924102	A	G	A	G	A	-0.188742	0.0172774	8.831e-28	NA	NA	ancient	CHG	2.316	0-529	-0.005626	0.031381	FALSE	TRUE	0.013381	0.00444571	increasing_risk	falling_protective_allele
54	6:32941910:G:T	6	32941910	rs620202	G	T	G	T	T	0.141103	0.0188723	7.62e-14	NA	NA	ancient	CHG	0.0148	0-529	0.1	0.863401	FALSE	FALSE	0.0100036	1.11338e-06	increasing_risk	rising_risk_allele
55	6:32951662:T:C	6	32951662	rs3135034	T	C	T	C	C	0.258771	0.032624	2.158e-15	NA	NA	ancient	CHG	1.548	0-529	-0.0064073	0.0784849	FALSE	FALSE	0.0183457	0.00105767	increasing_risk	falling_risk_allele
56	6:32973281:T:C	6	32973281	rs416622	T	C	T	C	C	0.101368	0.0169007	1.999e-09	NA	NA	ancient	CHG	8.141	0-529	-0.0137099	5.458e-05	TRUE	FALSE	0.00718659	-0.00521364	decreasing_risk	falling_risk_allele
57	6:32977535:G:A	6	32977535	rs396090	G	A	A	G	G	-0.111094	0.0169691	5.877e-11	NA	NA	ancient	CHG	1.2894	0-529	0.0053331	0.108304	FALSE	FALSE	0.00787609	0.00289052	increasing_risk	rising_risk_allele
58	6:33107955:T:G	6	33107955	rs4713610	T	G	T	G	G	0.229036	0.0237844	5.992e-22	NA	NA	ancient	CHG	2.6128	0-529	-0.0086318	0.0222568	FALSE	FALSE	0.0162377	-0.00707554	decreasing_risk	falling_risk_allele
59	6:33535466:T:C	6	33535466	rs210131	T	C	C	T	T	-0.178899	0.032017	2.302e-08	GGNBP1	multiple sclerosis (PMID: 26920376); systolic blood pressure (PMID: 26920376)	ancient	CHG	-0.0006	0-529	-0.0009169	1	FALSE	FALSE	0.0126832	0.000611574	increasing_risk	falling_risk_allele
60	6:135739355:C:A	6	135739355	rs11154801	C	A	C	A	A	0.136627	0.0193191	1.526e-12	AHI1	multiple sclerosis (PMID: 24076602, 21833088)	ancient	CHG	0.53	0-529	-0.0033095	0.303215	FALSE	FALSE	0.00968624	-0.00202166	decreasing_risk	falling_risk_allele
61	6:137422752:T:C	6	137422752	rs276568	T	C	T	C	T	-0.0989399	0.0181208	4.761e-08	NA	NA	ancient	CHG	0.5641	0-529	0.0033311	0.28816	FALSE	TRUE	0.00701442	-0.00134721	decreasing_risk	rising_protective_allele
62	6:159465977:T:C	6	159465977	rs1738074	T	C	T	C	C	0.123864	0.0188726	5.268e-11	TAGAP, TAGAP-AS1	celiac disease (PMID: 20190752); multiple sclerosis (PMID: 21833088, 31604244); myeloid white cell count (PMID: 32888493, 32888493)	ancient	CHG	-0.0168	0-529	0.0005263	1	FALSE	FALSE	0.00878143	0.000268839	increasing_risk	rising_risk_allele
1	1:2709164:C:A	1	2709164	rs4648356	C	A	C	A	C	-0.149429	0.0196774	3.104e-14	TTC34	multiple sclerosis (PMID: 21833088)	ancient	WHG	2.3436	0-529	0.0035752	0.0303881	FALSE	TRUE	0.0105938	-0.00246822	decreasing_risk	rising_protective_allele
2	1:92935411:T:G	1	92935411	rs6662618	T	G	G	T	T	-0.147126	0.0233024	2.723e-10	RN7SL824P - GFI1	multiple sclerosis (PMID: 26920376); type 2 diabetes mellitus (PMID: 26920376)	ancient	WHG	0.0342	0-529	0.0012832	0.793681	FALSE	FALSE	0.0104306	0.000691879	increasing_risk	rising_risk_allele
3	1:93210876:T:C	1	93210876	rs12746893	T	C	T	C	T	-0.141239	0.0203783	4.183e-12	NA	NA	ancient	WHG	1.7852	0-529	-0.0042373	0.0588181	FALSE	TRUE	0.0100133	0.00202479	increasing_risk	falling_protective_allele
4	1:101240893:T:C	1	101240893	rs7552544	T	C	T	C	C	0.11149	0.0179507	5.267e-10	VCAM1 - EXTL2	multiple sclerosis (PMID: 24076602)	ancient	WHG	2.0804	0-529	0.0047255	0.0413699	FALSE	FALSE	0.00790419	0.00252673	increasing_risk	rising_risk_allele
5	1:117100957:A:G	1	117100957	rs1335532	A	G	A	G	A	-0.163343	0.027236	2.006e-09	CD58	multiple sclerosis (PMID: 21833088)	ancient	WHG	0.0038	0-529	0.0010634	0.93053	FALSE	TRUE	0.0115803	-0.000556871	decreasing_risk	rising_protective_allele
6	11:60832282:T:C	11	60832282	rs650258	T	C	T	C	C	0.11205	0.0186117	1.74e-09	CD6 - CD5	multiple sclerosis (PMID: 21833088)	ancient	WHG	0.2186	0-529	-0.0030654	0.508477	FALSE	FALSE	0.00794383	-0.000342146	decreasing_risk	falling_risk_allele
7	12:6446777:G:A	12	6446777	rs1860545	G	A	G	A	A	0.105261	0.0174453	1.602e-09	TNFRSF1A	Crohn's disease (PMID: 26974007); ankylosing spondylitis (PMID: 26974007, 23749187, 23749187); psoriasis (PMID: 26974007); sclerosing cholangitis (PMID: 26974007); ulcerative colitis (PMID: 26974007)	ancient	WHG	5.2475	0-529	0.0110732	0.00119698	FALSE	FALSE	0.00746252	0.00125021	increasing_risk	rising_risk_allele
8	14:69254191:C:T	14	69254191	rs4902647	C	T	C	T	T	0.10303	0.018734	3.806e-08	RNU6-921P - ZFP36L1	multiple sclerosis (PMID: 21833088)	ancient	WHG	6.4943	0-529	0.0055772	0.000313393	TRUE	FALSE	0.00730438	0.00281058	increasing_risk	rising_risk_allele
9	14:88487689:C:A	14	88487689	rs2119704	C	A	C	A	C	-0.233446	0.0371935	3.462e-10	LINC01147	multiple sclerosis (PMID: 21833088)	ancient	WHG	0.0419	0-529	-0.0026963	0.772212	FALSE	TRUE	0.0165504	-8.99841e-05	decreasing_risk	falling_protective_allele
10	16:11177801:A:G	16	11177801	rs7200786	A	G	G	A	A	-0.142887	0.0190472	6.296e-14	CLEC16A	multiple sclerosis (PMID: 21833088); systemic lupus erythematosus (PMID: 26502338)	ancient	WHG	8.2436	0-529	0.0062852	4.89796e-05	TRUE	FALSE	0.0101301	0.00442732	increasing_risk	rising_risk_allele
11	19:6668972:C:T	19	6668972	rs1077667	C	T	C	T	T	0.148848	0.0211852	2.125e-12	TNFSF14	granulocyte percentage of myeloid white cells (PMID: 27863252); monocyte percentage of leukocytes (PMID: 27863252); multiple sclerosis (PMID: 24076602, 21833088, 31604244)	ancient	WHG	-0.0223	0-529	0.0004775	1	FALSE	FALSE	0.0105527	0.000312904	increasing_risk	rising_risk_allele
12	19:18304700:A:G	19	18304700	rs874628	A	G	A	G	A	-0.113841	0.0207837	4.316e-08	MPV17L2	BMI-adjusted waist-hip ratio (PMID: 30778226, 30778226, 30778226, 30778226); multiple sclerosis (PMID: 21833088)	ancient	WHG	2.1583	0-529	0.0053331	0.0377423	FALSE	TRUE	0.00807083	-0.00141626	decreasing_risk	rising_protective_allele
13	3:27788780:C:T	3	27788780	rs11129295	C	T	C	T	C	-0.109213	0.0191318	1.14e-08	EOMES - LINC01980	multiple sclerosis (PMID: 21833088)	ancient	WHG	-0.0309	0-529	-0.0005263	1	FALSE	TRUE	0.00774274	0.000143607	increasing_risk	falling_protective_allele
14	3:28071444:A:C	3	28071444	rs669607	A	C	A	C	C	0.120712	0.0181523	2.932e-11	LINC01967	Epstein Barr virus nuclear antigen 1 IgG measurement (PMID: 26819262); multiple sclerosis (PMID: 26819262, 21833088)	ancient	WHG	3.2824	0-529	0.0041124	0.0104015	FALSE	FALSE	0.00855797	0.00262846	increasing_risk	rising_risk_allele
15	3:101748638:A:G	3	101748638	rs771767	A	G	G	A	A	-0.112525	0.0196377	1.004e-08	LINC02085 - ZPLD1	C-reactive protein measurement (PMID: 26920376); multiple sclerosis (PMID: 26920376, 21833088)	ancient	WHG	5.0771	0-529	-0.005873	0.00143973	FALSE	FALSE	0.00797753	-0.00318828	decreasing_risk	falling_risk_allele
16	3:119219934:G:A	3	119219934	rs2293370	G	A	G	A	G	-0.150009	0.0246021	1.078e-09	TIMMDC1	biliary liver cirrhosis (PMID: 23000144, 21399635); multiple sclerosis (PMID: 21833088); primary biliary cirrhosis (PMID: 26394269, 22961000, 30643196, 34033851, 34033851)	ancient	WHG	0.7424	0-529	-0.0033311	0.223025	FALSE	TRUE	0.010635	0.000642426	increasing_risk	falling_protective_allele
17	3:121660664:A:C	3	121660664	rs4285028	A	C	A	C	A	-0.112945	0.0205191	3.705e-08	SLC15A2	high density lipoprotein cholesterol measurement (PMID: 26920376); multiple sclerosis (PMID: 26920376, 21833088)	ancient	WHG	0.3879	0-529	0.0032607	0.378429	FALSE	TRUE	0.0080073	-0.000825223	decreasing_risk	rising_protective_allele
18	3:121770858:G:T	3	121770858	rs2715267	G	T	G	T	G	-0.107508	0.0182925	4.173e-09	NA	NA	ancient	WHG	0.6507	0-529	0.0017198	0.253958	FALSE	TRUE	0.00762187	-0.000881502	decreasing_risk	rising_protective_allele
19	5:40392728:T:C	5	40392728	rs4613763	T	C	T	C	T	-0.193674	0.0258561	6.864e-14	NA	Crohn's disease (PMID: 18587394); multiple sclerosis (PMID: 21833088)	ancient	WHG	0.4198	0-529	-0.0011338	0.359511	FALSE	TRUE	0.0137306	0.0011422	increasing_risk	falling_protective_allele
20	6:27037080:C:T	6	27037080	rs13194491	C	T	C	T	C	-0.235625	0.0321646	2.378e-13	VN1R13P - VN1R11P	HbA1c measurement (PMID: 34059833); iron biomarker measurement (PMID: 19084217)	ancient	WHG	2.5342	0-529	0.0518174	0.0243659	FALSE	TRUE	0.0167048	-0.000265949	decreasing_risk	rising_protective_allele
21	6:28484869:T:C	6	28484869	rs11757000	T	C	T	C	T	-0.205794	0.0236939	3.77e-18	NA	NA	ancient	WHG	0.0723	0-529	-0.0017958	0.70375	FALSE	TRUE	0.0145899	-0.000914267	decreasing_risk	falling_protective_allele
22	6:29734098:G:A	6	29734098	rs2735046	G	A	G	A	G	-0.260326	0.0173839	1.067e-50	NA	NA	ancient	WHG	3.4781	0-529	-0.004872	0.00835293	FALSE	TRUE	0.018456	0.00605142	increasing_risk	falling_protective_allele
23	6:29943490:A:G	6	29943490	rs2735076	A	G	G	A	A	-0.210423	0.0197945	2.152e-26	NA	NA	ancient	WHG	-0.0116	0-529	0.0008681	1	FALSE	FALSE	0.0149181	0.00204758	increasing_risk	rising_risk_allele
24	6:30115204:C:T	6	30115204	rs757260	C	T	C	T	T	0.204567	0.0300942	1.064e-11	NA	NA	ancient	WHG	0.1655	0-529	0.0080458	0.565071	FALSE	FALSE	0.0145029	0.000130187	increasing_risk	rising_risk_allele
25	6:30210807:T:G	6	30210807	rs9261588	T	G	G	T	T	-0.342312	0.0249808	9.74e-43	NA	NA	ancient	WHG	7.2942	0-529	0.0164659	0.000133735	TRUE	FALSE	0.0242685	0.00265878	increasing_risk	rising_risk_allele
26	6:30434900:T:C	6	30434900	rs7747873	T	C	C	T	C	0.160404	0.0171938	1.067e-20	NA	NA	ancient	WHG	0.1734	0-529	-0.0016494	0.55593	FALSE	TRUE	0.0113719	0.000956609	increasing_risk	falling_protective_allele
27	6:30726748:T:C	6	30726748	rs3095341	T	C	T	C	T	-0.10454	0.0175308	2.473e-09	NA	NA	ancient	WHG	0.1443	0-529	-0.0005967	0.591119	FALSE	TRUE	0.00741145	0.000388315	increasing_risk	falling_protective_allele
28	6:30799072:A:G	6	30799072	rs3130647	A	G	G	A	A	-0.135841	0.0174281	6.472e-15	NA	NA	ancient	WHG	0.0572	0-529	-0.0013076	0.735189	FALSE	FALSE	0.00963056	-0.00101198	decreasing_risk	falling_risk_allele
29	6:30987176:C:A	6	30987176	rs4713411	C	A	A	C	C	-0.183923	0.0171577	8.24e-27	NA	NA	ancient	WHG	1.7322	0-529	0.0036025	0.0627033	FALSE	FALSE	0.0130393	0.0032421	increasing_risk	rising_risk_allele
30	6:31005726:G:A	6	31005726	rs2844670	G	A	A	G	G	-0.431003	0.0218749	2.028e-86	MUC22 - HCG22	BMI-adjusted hip circumference (PMID: 34021172)	ancient	WHG	2.42	0-529	0.0048936	0.0278069	FALSE	FALSE	0.0305563	0.00461468	increasing_risk	rising_risk_allele
31	6:31097301:C:T	6	31097301	rs3130559	C	T	C	T	T	0.195164	0.0210315	1.701e-20	PSORS1C1	BMI-adjusted waist-hip ratio (PMID: 34021172); chronic obstructive pulmonary disease (PMID: 23144326); surfactant protein D measurement (PMID: 23144326)	ancient	WHG	-0.0398	0-529	-0.0007216	1	FALSE	FALSE	0.0138363	-0.000281634	decreasing_risk	falling_risk_allele
32	6:31350704:C:T	6	31350704	rs1521	C	T	C	T	C	-0.295129	0.0191773	1.926e-53	HLA-S - MICA	Graves disease (PMID: 21841780, 31050781); Thyrotoxic periodic paralysis (PMID: 31050781)	ancient	WHG	24.5811	0-529	-0.0249131	2.35648e-12	TRUE	TRUE	0.0209234	0.00257274	increasing_risk	falling_protective_allele
33	6:31352348:T:C	6	31352348	rs9266773	T	C	T	C	C	0.393635	0.0306886	1.161e-37	NA	NA	ancient	WHG	0.0652	0-529	0.1	0.718018	FALSE	FALSE	0.0279071	3.10601e-06	increasing_risk	rising_risk_allele
34	6:31446466:G:A	6	31446466	rs2248372	G	A	A	G	G	-0.232058	0.0181248	1.57e-37	HCP5	BMI-adjusted waist-hip ratio (PMID: 34021172); MHC class I polypeptide-related sequence B measurement (PMID: 28240269)	ancient	WHG	6.0397	0-529	0.0052598	0.00050982	TRUE	FALSE	0.0164519	0.00653679	increasing_risk	rising_risk_allele
35	6:31610384:C:T	6	31610384	rs1077394	C	T	T	C	C	-0.346988	0.0174444	4.856e-88	NA	NA	ancient	WHG	0.3441	0-529	-0.0020644	0.406777	FALSE	FALSE	0.0246	-0.00304169	decreasing_risk	falling_risk_allele
36	6:31627523:C:T	6	31627523	rs3130617	C	T	T	C	C	-0.397702	0.0187454	6.805e-100	NA	NA	ancient	WHG	36.338	0-529	0.0219834	1.52781e-17	TRUE	FALSE	0.0281954	0.00540795	increasing_risk	rising_risk_allele
37	6:31802541:T:C	6	31802541	rs9368699	T	C	T	C	C	0.322274	0.0461558	2.904e-12	NA	NA	ancient	WHG	7.2577	0-529	0.1	0.000139018	TRUE	FALSE	0.0228478	0.000363749	increasing_risk	rising_risk_allele
38	6:31815723:G:T	6	31815723	rs12210887	G	T	G	T	T	0.26566	0.0383992	4.569e-12	NA	NA	ancient	WHG	58.693	0-529	0.0402724	2.36299e-27	TRUE	FALSE	0.0188341	0.00345739	increasing_risk	rising_risk_allele
39	6:32071893:C:T	6	32071893	rs3134954	C	T	T	C	C	-0.727694	0.0217806	9.743e-245	TNXB	intraocular pressure measurement (PMID: 30054594)	ancient	WHG	17.3326	0-529	0.0229112	3.91569e-09	TRUE	FALSE	0.0515904	0.00599628	increasing_risk	rising_risk_allele
40	6:32151443:C:T	6	32151443	rs2070600	C	T	C	T	T	0.491677	0.0427446	1.279e-30	AGER	FEV/FEC ratio (PMID: 20010834, 23284291, 20010835, 28166213, 30804560); advanced glycation end-product measurement (PMID: 28369058); blood protein measurement (PMID: 27532455, 29875488); cancer (PMID: 32887889); chronic obstructive pulmonary disease (PMID: 28166215, 30804561, 33909500); emphysema imaging measurement (PMID: 26030696); forced expiratory volume (PMID: 30804560); gas trapping measure…	ancient	WHG	24.5917	0-529	0.0385146	2.33115e-12	TRUE	FALSE	0.0348578	0.00405148	increasing_risk	rising_risk_allele
41	6:32190620:T:C	6	32190620	rs3134931	T	C	T	C	C	0.263055	0.0188395	2.624e-44	NOTCH4	myeloperoxidase measurement (PMID: 23620142)	ancient	WHG	3.8915	0-529	0.0076552	0.00527401	FALSE	FALSE	0.0186494	0.00541864	increasing_risk	rising_risk_allele
42	6:32212985:C:T	6	32212985	rs17576984	C	T	T	C	T	0.193827	0.0298604	8.52e-11	NA	NA	ancient	WHG	20.833	0-529	0.0103868	1.08276e-10	TRUE	TRUE	0.0137415	-0.00976557	decreasing_risk	rising_protective_allele
43	6:32218989:G:A	6	32218989	rs9296015	G	A	G	A	G	-0.17626	0.0222998	2.699e-15	NOTCH4 - TSBP1-AS1	rheumatoid arthritis (PMID: 21505073); systemic scleroderma (PMID: 21779181)	ancient	WHG	30.8217	0-529	0.0246474	4.11645e-15	TRUE	TRUE	0.0124961	-0.00339392	decreasing_risk	rising_protective_allele
44	6:32266506:G:A	6	32266506	rs6906662	G	A	G	A	G	-0.311155	0.0364394	1.354e-17	NA	NA	ancient	WHG	0.3454	0-529	-0.0070909	0.405892	FALSE	TRUE	0.0220596	-8.81631e-05	decreasing_risk	falling_protective_allele
45	6:32336187:T:C	6	32336187	rs3129934	T	C	C	T	T	-0.834907	0.0222417	2.22507e-291	TSBP1, TSBP1-AS1	multiple sclerosis (PMID: 18941528, 22457343)	ancient	WHG	23.1287	0-529	0.0265245	1.03694e-11	TRUE	FALSE	0.0591914	0.00728474	increasing_risk	rising_risk_allele
46	6:32373698:G:T	6	32373698	rs3806156	G	T	G	T	T	0.2567	0.0179465	2.077e-46	BTNL2, TSBP1-AS1	Vitiligo (PMID: 20410501)	ancient	WHG	3.4768	0-529	-0.005165	0.00836507	FALSE	FALSE	0.018199	-0.0050878	decreasing_risk	falling_risk_allele
47	6:32383223:T:C	6	32383223	rs9268530	T	C	T	C	C	0.161343	0.0230571	2.605e-12	NA	NA	ancient	WHG	29.0944	0-529	0.0258897	2.38131e-14	TRUE	FALSE	0.0114385	0.00238693	increasing_risk	rising_risk_allele
48	6:32671248:G:A	6	32671248	rs1794275	G	A	G	A	G	-0.231806	0.0227114	1.853e-24	HLA-DQB1 - MTCO3P1	IGA glomerulonephritis (PMID: 22197929)	ancient	WHG	8.1575	0-529	-0.006212	5.36377e-05	TRUE	TRUE	0.0164341	0.00750043	increasing_risk	falling_protective_allele
49	6:32704523:G:A	6	32704523	rs9276310	G	A	G	A	G	-0.222519	0.0262471	2.294e-17	NA	NA	ancient	WHG	1.1093	0-529	-0.0076552	0.136357	FALSE	TRUE	0.0157756	-0.000341186	decreasing_risk	falling_protective_allele
50	6:32765182:G:A	6	32765182	rs7767167	G	A	A	G	G	-0.763	0.0225794	2.604e-250	NA	NA	ancient	WHG	16.8611	0-529	0.0342881	6.35711e-09	TRUE	FALSE	0.0540934	0.00396342	increasing_risk	rising_risk_allele
51	6:32796751:T:C	6	32796751	rs241447	T	C	T	C	C	0.179246	0.019358	2.053e-20	NA	NA	ancient	WHG	8.4939	0-529	0.0099717	3.76208e-05	TRUE	FALSE	0.0127078	0.00321573	increasing_risk	rising_risk_allele
52	6:32804798:G:A	6	32804798	rs3819721	G	A	G	A	G	-0.221645	0.019999	1.521e-28	NA	NA	ancient	WHG	0.3172	0-529	0.0009874	0.425746	FALSE	TRUE	0.0157137	-0.00179233	decreasing_risk	rising_protective_allele
53	6:32811383:A:G	6	32811383	rs6924102	A	G	A	G	A	-0.188742	0.0172774	8.831e-28	NA	NA	ancient	WHG	1.3742	0-529	0.002501	0.0973518	FALSE	TRUE	0.013381	-0.00245156	decreasing_risk	rising_protective_allele
54	6:32941910:G:T	6	32941910	rs620202	G	T	G	T	T	0.141103	0.0188723	7.62e-14	NA	NA	ancient	WHG	2.0102	0-529	0.0043349	0.0449531	FALSE	FALSE	0.0100036	0.00249959	increasing_risk	rising_risk_allele
55	6:32951662:T:C	6	32951662	rs3135034	T	C	T	C	C	0.258771	0.032624	2.158e-15	NA	NA	ancient	WHG	0.0139	0-529	-0.0004502	0.86758	FALSE	FALSE	0.0183457	0.000583008	increasing_risk	falling_risk_allele
56	6:32973281:T:C	6	32973281	rs416622	T	C	T	C	C	0.101368	0.0169007	1.999e-09	NA	NA	ancient	WHG	4.4426	0-529	-0.0061143	0.00287492	FALSE	FALSE	0.00718659	-0.00167376	decreasing_risk	falling_risk_allele
57	6:32977535:G:A	6	32977535	rs396090	G	A	A	G	G	-0.111094	0.0169691	5.877e-11	NA	NA	ancient	WHG	5.1198	0-529	0.0058213	0.00137457	FALSE	FALSE	0.00787609	0.0021803	increasing_risk	rising_risk_allele
58	6:33107955:T:G	6	33107955	rs4713610	T	G	T	G	G	0.229036	0.0237844	5.992e-22	NA	NA	ancient	WHG	6.1958	0-529	-0.0055284	0.00043127	TRUE	FALSE	0.0162377	-0.00623082	decreasing_risk	falling_risk_allele
59	6:33535466:T:C	6	33535466	rs210131	T	C	C	T	T	-0.178899	0.032017	2.302e-08	GGNBP1	multiple sclerosis (PMID: 26920376); systolic blood pressure (PMID: 26920376)	ancient	WHG	0.2212	0-529	0.1	0.505966	FALSE	FALSE	0.0126832	2.25481e-05	increasing_risk	rising_risk_allele
60	6:135739355:C:A	6	135739355	rs11154801	C	A	C	A	A	0.136627	0.0193191	1.526e-12	AHI1	multiple sclerosis (PMID: 24076602, 21833088)	ancient	WHG	0.2427	0-529	0.0008409	0.485986	FALSE	FALSE	0.00968624	0.000767063	increasing_risk	rising_risk_allele
61	6:137422752:T:C	6	137422752	rs276568	T	C	T	C	T	-0.0989399	0.0181208	4.761e-08	NA	NA	ancient	WHG	0.5413	0-529	0.0025039	0.298117	FALSE	TRUE	0.00701442	-0.0011799	decreasing_risk	rising_protective_allele
62	6:159465977:T:C	6	159465977	rs1738074	T	C	T	C	C	0.123864	0.0188726	5.268e-11	TAGAP, TAGAP-AS1	celiac disease (PMID: 20190752); multiple sclerosis (PMID: 21833088, 31604244); myeloid white cell count (PMID: 32888493, 32888493)	ancient	WHG	4.2859	0-529	0.0044053	0.00341409	FALSE	FALSE	0.00878143	0.00299107	increasing_risk	rising_risk_allele
1	1:2709164:C:A	1	2709164	rs4648356	C	A	C	A	C	-0.149429	0.0196774	3.104e-14	TTC34	multiple sclerosis (PMID: 21833088)	ancient	EHG	1.0243	0-529	0.0038222	0.152346	FALSE	TRUE	0.0105938	-0.00187996	decreasing_risk	rising_protective_allele
2	1:92935411:T:G	1	92935411	rs6662618	T	G	G	T	T	-0.147126	0.0233024	2.723e-10	RN7SL824P - GFI1	multiple sclerosis (PMID: 26920376); type 2 diabetes mellitus (PMID: 26920376)	ancient	EHG	0.1178	0-529	-0.0014268	0.627402	FALSE	FALSE	0.0104306	-0.00012624	decreasing_risk	falling_risk_allele
3	1:93210876:T:C	1	93210876	rs12746893	T	C	T	C	T	-0.141239	0.0203783	4.183e-12	NA	NA	ancient	EHG	0.097	0-529	-0.0021865	0.659608	FALSE	TRUE	0.0100133	-0.000968654	decreasing_risk	falling_protective_allele
4	1:101240893:T:C	1	101240893	rs7552544	T	C	T	C	C	0.11149	0.0179507	5.267e-10	VCAM1 - EXTL2	multiple sclerosis (PMID: 24076602)	ancient	EHG	0.5466	0-529	0.0027724	0.295763	FALSE	FALSE	0.00790419	0.00153054	increasing_risk	rising_risk_allele
5	1:117100957:A:G	1	117100957	rs1335532	A	G	A	G	A	-0.163343	0.027236	2.006e-09	CD58	multiple sclerosis (PMID: 21833088)	ancient	EHG	-0.0031	0-529	0.0008193	1	FALSE	TRUE	0.0115803	-0.000785968	decreasing_risk	rising_protective_allele
6	11:60832282:T:C	11	60832282	rs650258	T	C	T	C	C	0.11205	0.0186117	1.74e-09	CD6 - CD5	multiple sclerosis (PMID: 21833088)	ancient	EHG	0.55	0-529	-0.0037001	0.294266	FALSE	FALSE	0.00794383	-0.00080398	decreasing_risk	falling_risk_allele
7	12:6446777:G:A	12	6446777	rs1860545	G	A	G	A	A	0.105261	0.0174453	1.602e-09	TNFRSF1A	Crohn's disease (PMID: 26974007); ankylosing spondylitis (PMID: 26974007, 23749187, 23749187); psoriasis (PMID: 26974007); sclerosing cholangitis (PMID: 26974007); ulcerative colitis (PMID: 26974007)	ancient	EHG	1.9286	0-529	0.0060927	0.0495329	FALSE	FALSE	0.00746252	0.00283538	increasing_risk	rising_risk_allele
8	14:69254191:C:T	14	69254191	rs4902647	C	T	C	T	T	0.10303	0.018734	3.806e-08	RNU6-921P - ZFP36L1	multiple sclerosis (PMID: 21833088)	ancient	EHG	0.6453	0-529	-0.0022569	0.255937	FALSE	FALSE	0.00730438	-0.000747703	decreasing_risk	falling_risk_allele
9	14:88487689:C:A	14	88487689	rs2119704	C	A	C	A	C	-0.233446	0.0371935	3.462e-10	LINC01147	multiple sclerosis (PMID: 21833088)	ancient	EHG	1.672	0-529	-0.0084365	0.0674505	FALSE	TRUE	0.0165504	-0.000357942	decreasing_risk	falling_protective_allele
10	16:11177801:A:G	16	11177801	rs7200786	A	G	G	A	A	-0.142887	0.0190472	6.296e-14	CLEC16A	multiple sclerosis (PMID: 21833088); systemic lupus erythematosus (PMID: 26502338)	ancient	EHG	2.1633	0-529	0.005165	0.0375211	FALSE	FALSE	0.0101301	0.002791	increasing_risk	rising_risk_allele
11	19:6668972:C:T	19	6668972	rs1077667	C	T	C	T	T	0.148848	0.0211852	2.125e-12	TNFSF14	granulocyte percentage of myeloid white cells (PMID: 27863252); monocyte percentage of leukocytes (PMID: 27863252); multiple sclerosis (PMID: 24076602, 21833088, 31604244)	ancient	EHG	1.7462	0-529	0.0060927	0.0616511	FALSE	FALSE	0.0105527	0.0028661	increasing_risk	rising_risk_allele
12	19:18304700:A:G	19	18304700	rs874628	A	G	A	G	A	-0.113841	0.0207837	4.316e-08	MPV17L2	BMI-adjusted waist-hip ratio (PMID: 30778226, 30778226, 30778226, 30778226); multiple sclerosis (PMID: 21833088)	ancient	EHG	1.1843	0-529	0.0036241	0.123798	FALSE	TRUE	0.00807083	-0.00110427	decreasing_risk	rising_protective_allele
13	3:27788780:C:T	3	27788780	rs11129295	C	T	C	T	C	-0.109213	0.0191318	1.14e-08	EOMES - LINC01980	multiple sclerosis (PMID: 21833088)	ancient	EHG	0.3079	0-529	-0.002333	0.432612	FALSE	TRUE	0.00774274	0.000975535	increasing_risk	falling_protective_allele
14	3:28071444:A:C	3	28071444	rs669607	A	C	A	C	C	0.120712	0.0181523	2.932e-11	LINC01967	Epstein Barr virus nuclear antigen 1 IgG measurement (PMID: 26819262); multiple sclerosis (PMID: 26819262, 21833088)	ancient	EHG	3.7838	0-529	0.0065049	0.00594269	FALSE	FALSE	0.00855797	0.00242372	increasing_risk	rising_risk_allele
15	3:101748638:A:G	3	101748638	rs771767	A	G	G	A	A	-0.112525	0.0196377	1.004e-08	LINC02085 - ZPLD1	C-reactive protein measurement (PMID: 26920376); multiple sclerosis (PMID: 26920376, 21833088)	ancient	EHG	8.9647	0-529	-0.009044	2.29252e-05	TRUE	FALSE	0.00797753	-0.00373321	decreasing_risk	falling_risk_allele
16	3:119219934:G:A	3	119219934	rs2293370	G	A	G	A	G	-0.150009	0.0246021	1.078e-09	TIMMDC1	biliary liver cirrhosis (PMID: 23000144, 21399635); multiple sclerosis (PMID: 21833088); primary biliary cirrhosis (PMID: 26394269, 22961000, 30643196, 34033851, 34033851)	ancient	EHG	4.0904	0-529	0.0181044	0.00423361	FALSE	TRUE	0.010635	-0.000963477	decreasing_risk	rising_protective_allele
17	3:121660664:A:C	3	121660664	rs4285028	A	C	A	C	A	-0.112945	0.0205191	3.705e-08	SLC15A2	high density lipoprotein cholesterol measurement (PMID: 26920376); multiple sclerosis (PMID: 26920376, 21833088)	ancient	EHG	0.3769	0-529	-0.0026748	0.385276	FALSE	TRUE	0.0080073	0.00063019	increasing_risk	falling_protective_allele
18	3:121770858:G:T	3	121770858	rs2715267	G	T	G	T	G	-0.107508	0.0182925	4.173e-09	NA	NA	ancient	EHG	1.4121	0-529	-0.0041884	0.0928531	FALSE	TRUE	0.00762187	0.00166025	increasing_risk	falling_protective_allele
19	5:40392728:T:C	5	40392728	rs4613763	T	C	T	C	T	-0.193674	0.0258561	6.864e-14	NA	Crohn's disease (PMID: 18587394); multiple sclerosis (PMID: 21833088)	ancient	EHG	0.3758	0-529	-0.0018174	0.38597	FALSE	TRUE	0.0137306	0.000715885	increasing_risk	falling_protective_allele
20	6:27037080:C:T	6	27037080	rs13194491	C	T	C	T	C	-0.235625	0.0321646	2.378e-13	VN1R13P - VN1R11P	HbA1c measurement (PMID: 34059833); iron biomarker measurement (PMID: 19084217)	ancient	EHG	0.9149	0-529	0.1	0.176151	FALSE	TRUE	0.0167048	-0.000118558	decreasing_risk	rising_protective_allele
21	6:28484869:T:C	6	28484869	rs11757000	T	C	T	C	T	-0.205794	0.0236939	3.77e-18	NA	NA	ancient	EHG	0.8891	0-529	0.004872	0.182371	FALSE	TRUE	0.0145899	-0.00256022	decreasing_risk	rising_protective_allele
22	6:29734098:G:A	6	29734098	rs2735046	G	A	G	A	G	-0.260326	0.0173839	1.067e-50	NA	NA	ancient	EHG	12.3188	0-529	-0.0105849	6.91885e-07	TRUE	TRUE	0.018456	0.0118836	increasing_risk	falling_protective_allele
23	6:29943490:A:G	6	29943490	rs2735076	A	G	G	A	A	-0.210423	0.0197945	2.152e-26	NA	NA	ancient	EHG	0.1572	0-529	0.0012315	0.574993	FALSE	FALSE	0.0149181	0.00114109	increasing_risk	rising_risk_allele
24	6:30115204:C:T	6	30115204	rs757260	C	T	C	T	T	0.204567	0.0300942	1.064e-11	NA	NA	ancient	EHG	12.3541	0-529	0.0953927	6.66998e-07	TRUE	FALSE	0.0145029	0.000836123	increasing_risk	rising_risk_allele
25	6:30210807:T:G	6	30210807	rs9261588	T	G	G	T	T	-0.342312	0.0249808	9.74e-43	NA	NA	ancient	EHG	1.0945	0-529	0.0074599	0.139	FALSE	FALSE	0.0242685	0.00234766	increasing_risk	rising_risk_allele
26	6:30434900:T:C	6	30434900	rs7747873	T	C	C	T	C	0.160404	0.0171938	1.067e-20	NA	NA	ancient	EHG	2.13	0-529	-0.0037706	0.0390199	FALSE	TRUE	0.0113719	0.00293886	increasing_risk	falling_protective_allele
27	6:30726748:T:C	6	30726748	rs3095341	T	C	T	C	T	-0.10454	0.0175308	2.473e-09	NA	NA	ancient	EHG	0.2076	0-529	0.0010362	0.519342	FALSE	TRUE	0.00741145	-0.0005992	decreasing_risk	rising_protective_allele
28	6:30799072:A:G	6	30799072	rs3130647	A	G	G	A	A	-0.135841	0.0174281	6.472e-15	NA	NA	ancient	EHG	0.8755	0-529	-0.0026963	0.185751	FALSE	FALSE	0.00963056	-0.00167871	decreasing_risk	falling_risk_allele
29	6:30987176:C:A	6	30987176	rs4713411	C	A	A	C	C	-0.183923	0.0171577	8.24e-27	NA	NA	ancient	EHG	5.323	0-529	0.0081679	0.00110309	FALSE	FALSE	0.0130393	0.00579461	increasing_risk	rising_risk_allele
30	6:31005726:G:A	6	31005726	rs2844670	G	A	A	G	G	-0.431003	0.0218749	2.028e-86	MUC22 - HCG22	BMI-adjusted hip circumference (PMID: 34021172)	ancient	EHG	4.0494	0-529	-0.0141005	0.00442946	FALSE	FALSE	0.0305563	0.000486471	increasing_risk	falling_risk_allele
31	6:31097301:C:T	6	31097301	rs3130559	C	T	C	T	T	0.195164	0.0210315	1.701e-20	PSORS1C1	BMI-adjusted waist-hip ratio (PMID: 34021172); chronic obstructive pulmonary disease (PMID: 23144326); surfactant protein D measurement (PMID: 23144326)	ancient	EHG	4.5258	0-529	0.0075087	0.00262465	FALSE	FALSE	0.0138363	0.00519123	increasing_risk	rising_risk_allele
32	6:31350704:C:T	6	31350704	rs1521	C	T	C	T	C	-0.295129	0.0191773	1.926e-53	HLA-S - MICA	Graves disease (PMID: 21841780, 31050781); Thyrotoxic periodic paralysis (PMID: 31050781)	ancient	EHG	22.1332	0-529	-0.0317979	2.86593e-11	TRUE	TRUE	0.0209234	0.00366929	increasing_risk	falling_protective_allele
33	6:31352348:T:C	6	31352348	rs9266773	T	C	T	C	C	0.393635	0.0306886	1.161e-37	NA	NA	ancient	EHG	3.0815	0-529	0.0379502	0.013045	FALSE	FALSE	0.0279071	0.000992966	increasing_risk	rising_risk_allele
34	6:31446466:G:A	6	31446466	rs2248372	G	A	A	G	G	-0.232058	0.0181248	1.57e-37	HCP5	BMI-adjusted waist-hip ratio (PMID: 34021172); MHC class I polypeptide-related sequence B measurement (PMID: 28240269)	ancient	EHG	0.0289	0-529	0.0002549	0.810008	FALSE	FALSE	0.0164519	0.000346833	increasing_risk	rising_risk_allele
35	6:31610384:C:T	6	31610384	rs1077394	C	T	T	C	C	-0.346988	0.0174444	4.856e-88	NA	NA	ancient	EHG	3.3102	0-529	0.0060439	0.0100817	FALSE	FALSE	0.0246	0.00986745	increasing_risk	rising_risk_allele
36	6:31627523:C:T	6	31627523	rs3130617	C	T	T	C	C	-0.397702	0.0187454	6.805e-100	NA	NA	ancient	EHG	0.3389	0-529	0.0086318	0.410345	FALSE	FALSE	0.0281954	0.00069926	increasing_risk	rising_risk_allele
37	6:31802541:T:C	6	31802541	rs9368699	T	C	T	C	C	0.322274	0.0461558	2.904e-12	NA	NA	ancient	EHG	0.0277	0-529	0.1	0.81392	FALSE	FALSE	0.0228478	2.54293e-06	increasing_risk	rising_risk_allele
38	6:31815723:G:T	6	31815723	rs12210887	G	T	G	T	T	0.26566	0.0383992	4.569e-12	NA	NA	ancient	EHG	0.0261	0-529	0.1	0.819278	FALSE	FALSE	0.0188341	2.09621e-06	increasing_risk	rising_risk_allele
39	6:32071893:C:T	6	32071893	rs3134954	C	T	T	C	C	-0.727694	0.0217806	9.743e-245	TNXB	intraocular pressure measurement (PMID: 30054594)	ancient	EHG	0.2943	0-529	0.0129502	0.442961	FALSE	FALSE	0.0515904	0.000571324	increasing_risk	rising_risk_allele
40	6:32151443:C:T	6	32151443	rs2070600	C	T	C	T	T	0.491677	0.0427446	1.279e-30	AGER	FEV/FEC ratio (PMID: 20010834, 23284291, 20010835, 28166213, 30804560); advanced glycation end-product measurement (PMID: 28369058); blood protein measurement (PMID: 27532455, 29875488); cancer (PMID: 32887889); chronic obstructive pulmonary disease (PMID: 28166215, 30804561, 33909500); emphysema imaging measurement (PMID: 26030696); forced expiratory volume (PMID: 30804560); gas trapping measure…	ancient	EHG	7.1554	0-529	0.0382216	0.000154973	TRUE	FALSE	0.0348578	0.00200962	increasing_risk	rising_risk_allele
41	6:32190620:T:C	6	32190620	rs3134931	T	C	T	C	C	0.263055	0.0188395	2.624e-44	NOTCH4	myeloperoxidase measurement (PMID: 23620142)	ancient	EHG	-0.0025	0-529	3.8e-05	1	FALSE	FALSE	0.0186494	0	decreasing_risk	rising_risk_allele
42	6:32212985:C:T	6	32212985	rs17576984	C	T	T	C	T	0.193827	0.0298604	8.52e-11	NA	NA	ancient	EHG	1.7992	0-529	0.0063369	0.0578352	FALSE	TRUE	0.0137415	-0.00423296	decreasing_risk	rising_protective_allele
43	6:32218989:G:A	6	32218989	rs9296015	G	A	G	A	G	-0.17626	0.0222998	2.699e-15	NOTCH4 - TSBP1-AS1	rheumatoid arthritis (PMID: 21505073); systemic scleroderma (PMID: 21779181)	ancient	EHG	-0.0146	0-529	0.0008193	1	FALSE	TRUE	0.0124961	-0.000588806	decreasing_risk	rising_protective_allele
44	6:32266506:G:A	6	32266506	rs6906662	G	A	G	A	G	-0.311155	0.0364394	1.354e-17	NA	NA	ancient	EHG	0.0282	0-529	0.1	0.812279	FALSE	TRUE	0.0220596	-2.4552e-06	decreasing_risk	rising_protective_allele
45	6:32336187:T:C	6	32336187	rs3129934	T	C	C	T	T	-0.834907	0.0222417	2.22507e-291	TSBP1, TSBP1-AS1	multiple sclerosis (PMID: 18941528, 22457343)	ancient	EHG	0.0009	0-529	0.0004502	0.966159	FALSE	FALSE	0.0591914	0.000321823	increasing_risk	rising_risk_allele
46	6:32373698:G:T	6	32373698	rs3806156	G	T	G	T	T	0.2567	0.0179465	2.077e-46	BTNL2, TSBP1-AS1	Vitiligo (PMID: 20410501)	ancient	EHG	2.5369	0-529	-0.0042588	0.0242901	FALSE	FALSE	0.018199	-0.00398913	decreasing_risk	falling_risk_allele
47	6:32383223:T:C	6	32383223	rs9268530	T	C	T	C	C	0.161343	0.0230571	2.605e-12	NA	NA	ancient	EHG	1.2645	0-529	0.021837	0.111771	FALSE	FALSE	0.0114385	0.000776347	increasing_risk	rising_risk_allele
48	6:32671248:G:A	6	32671248	rs1794275	G	A	G	A	G	-0.231806	0.0227114	1.853e-24	HLA-DQB1 - MTCO3P1	IGA glomerulonephritis (PMID: 22197929)	ancient	EHG	0.2394	0-529	0.0016221	0.488966	FALSE	TRUE	0.0164341	-0.00288383	decreasing_risk	rising_protective_allele
49	6:32704523:G:A	6	32704523	rs9276310	G	A	G	A	G	-0.222519	0.0262471	2.294e-17	NA	NA	ancient	EHG	1.3083	0-529	-0.0073134	0.105751	FALSE	TRUE	0.0157756	0.00177467	increasing_risk	falling_protective_allele
50	6:32765182:G:A	6	32765182	rs7767167	G	A	A	G	G	-0.763	0.0225794	2.604e-250	NA	NA	ancient	EHG	3.9336	0-529	0.043126	0.00503395	FALSE	FALSE	0.0540934	0.00192471	increasing_risk	rising_risk_allele
51	6:32796751:T:C	6	32796751	rs241447	T	C	T	C	C	0.179246	0.019358	2.053e-20	NA	NA	ancient	EHG	12.6577	0-529	0.0141221	4.86807e-07	TRUE	FALSE	0.0127078	0.00469862	increasing_risk	rising_risk_allele
52	6:32804798:G:A	6	32804798	rs3819721	G	A	G	A	G	-0.221645	0.019999	1.521e-28	NA	NA	ancient	EHG	0.1999	0-529	-0.001378	0.527193	FALSE	TRUE	0.0157137	0.00056169	increasing_risk	falling_protective_allele
53	6:32811383:A:G	6	32811383	rs6924102	A	G	A	G	A	-0.188742	0.0172774	8.831e-28	NA	NA	ancient	EHG	0.7207	0-529	0.0035537	0.229913	FALSE	TRUE	0.013381	-0.00219463	decreasing_risk	rising_protective_allele
54	6:32941910:G:T	6	32941910	rs620202	G	T	G	T	T	0.141103	0.0188723	7.62e-14	NA	NA	ancient	EHG	1.7736	0-529	0.0042588	0.059646	FALSE	FALSE	0.0100036	0.00243086	increasing_risk	rising_risk_allele
55	6:32951662:T:C	6	32951662	rs3135034	T	C	T	C	C	0.258771	0.032624	2.158e-15	NA	NA	ancient	EHG	2.5803	0-529	0.00829	0.0231049	FALSE	FALSE	0.0183457	0.00431021	increasing_risk	rising_risk_allele
56	6:32973281:T:C	6	32973281	rs416622	T	C	T	C	C	0.101368	0.0169007	1.999e-09	NA	NA	ancient	EHG	0.4743	0-529	-0.0030654	0.330076	FALSE	FALSE	0.00718659	-0.00104973	decreasing_risk	falling_risk_allele
57	6:32977535:G:A	6	32977535	rs396090	G	A	A	G	G	-0.111094	0.0169691	5.877e-11	NA	NA	ancient	EHG	-0.012	0-529	0.0001845	1	FALSE	FALSE	0.00787609	0.000285182	increasing_risk	rising_risk_allele
58	6:33107955:T:G	6	33107955	rs4713610	T	G	T	G	G	0.229036	0.0237844	5.992e-22	NA	NA	ancient	EHG	0.9745	0-529	-0.0038955	0.162695	FALSE	FALSE	0.0162377	-0.00278111	decreasing_risk	falling_risk_allele
59	6:33535466:T:C	6	33535466	rs210131	T	C	C	T	T	-0.178899	0.032017	2.302e-08	GGNBP1	multiple sclerosis (PMID: 26920376); systolic blood pressure (PMID: 26920376)	ancient	EHG	14.3565	0-529	0.019835	8.39384e-08	TRUE	FALSE	0.0126832	0.00297983	increasing_risk	rising_risk_allele
60	6:135739355:C:A	6	135739355	rs11154801	C	A	C	A	A	0.136627	0.0193191	1.526e-12	AHI1	multiple sclerosis (PMID: 24076602, 21833088)	ancient	EHG	0.3376	0-529	0.0028701	0.411245	FALSE	FALSE	0.00968624	0.000997615	increasing_risk	rising_risk_allele
61	6:137422752:T:C	6	137422752	rs276568	T	C	T	C	T	-0.0989399	0.0181208	4.761e-08	NA	NA	ancient	EHG	1.908	0-529	-0.00421	0.0507653	FALSE	TRUE	0.00701442	0.00138482	increasing_risk	falling_protective_allele
62	6:159465977:T:C	6	159465977	rs1738074	T	C	T	C	C	0.123864	0.0188726	5.268e-11	TAGAP, TAGAP-AS1	celiac disease (PMID: 20190752); multiple sclerosis (PMID: 21833088, 31604244); myeloid white cell count (PMID: 32888493, 32888493)	ancient	EHG	1.7601	0-529	0.0041612	0.0606251	FALSE	FALSE	0.00878143	0.00179947	increasing_risk	rising_risk_allele

## Sheet: ST8
CLUES results for all SNPs associated with MS
ld_block	variant	chrom	pos	rsid	ref	alt	ancestral_allele	derived_allele	focal_allele	beta	se	pval	genes	gwascat	mode	ancestry	logLR	epoch	s	p.value	significant	flip	scaled_beta	delta_prs	snp_effect	snp_description
1	1:2553624:T:C	1	2553624	rs3890745	T	C	C	T	C	0.147688	0.0196585	5.792e-14	MMEL1	diffuse large B-cell lymphoma (PMID: 31407831); rheumatoid arthritis (PMID: 31407831)	ancient	ALL	1.7822	0-529	-0.0028428	0.0590311	FALSE	TRUE	0.00205952	0.000289236	increasing_risk	falling_protective_allele
2	1:2709164:C:A	1	2709164	rs4648356	C	A	C	A	C	-0.149429	0.0196774	3.104e-14	TTC34	multiple sclerosis (PMID: 21833088)	ancient	ALL	1.4077	0-529	0.0035048	0.0933636	FALSE	TRUE	0.00208379	-0.000339482	decreasing_risk	rising_protective_allele
3	1:92935411:T:G	1	92935411	rs6662618	T	G	G	T	T	-0.147126	0.0233024	2.723e-10	RN7SL824P - GFI1	multiple sclerosis (PMID: 26920376); type 2 diabetes mellitus (PMID: 26920376)	ancient	ALL	1.2385	0-529	-0.0036025	0.115522	FALSE	FALSE	0.00205168	-0.000352802	decreasing_risk	falling_risk_allele
4	1:92944994:A:G	1	92944994	rs4970702	A	G	A	G	A	-0.108944	0.019229	1.465e-08	NA	NA	ancient	ALL	0.0688	0-529	0.0002549	0.710679	FALSE	TRUE	0.00151923	-4.65104e-05	decreasing_risk	rising_protective_allele
5	1:93004497:T:C	1	93004497	rs7513775	T	C	T	C	T	-0.1144	0.019189	2.496e-09	NA	NA	ancient	ALL	-0.0218	0-529	0.0009169	1	FALSE	TRUE	0.00159531	-4.90948e-05	decreasing_risk	rising_protective_allele
6	1:93017221:C:A	1	93017221	rs6603986	C	A	C	A	C	-0.110467	0.0192278	9.181e-09	NA	NA	ancient	ALL	-0.0432	0-529	0.0007705	1	FALSE	TRUE	0.00154047	-3.13559e-05	decreasing_risk	rising_protective_allele
7	1:93108402:G:A	1	93108402	rs10747446	G	A	G	A	G	-0.11538	0.019131	1.629e-09	NA	NA	ancient	ALL	-0.0575	0-529	0.0005263	1	FALSE	TRUE	0.00160898	0	decreasing_risk	rising_protective_allele
8	1:93139374:T:C	1	93139374	rs4294424	T	C	T	C	T	-0.111362	0.0191889	6.495e-09	NA	NA	ancient	ALL	0.0079	0-529	3.52e-05	0.899971	FALSE	TRUE	0.00155295	0	decreasing_risk	rising_protective_allele
9	1:93148377:C:T	1	93148377	rs11810217	C	T	C	T	C	-0.140023	0.020384	6.454e-12	EVI5	multiple sclerosis (PMID: 21833088)	ancient	ALL	0.1674	0-529	-0.0005967	0.562846	FALSE	TRUE	0.00195262	7.32248e-05	increasing_risk	falling_protective_allele
10	1:93210876:T:C	1	93210876	rs12746893	T	C	T	C	T	-0.141239	0.0203783	4.183e-12	NA	NA	ancient	ALL	0.2132	0-529	-0.0006944	0.513761	FALSE	TRUE	0.00196958	9.28053e-05	increasing_risk	falling_protective_allele
11	1:93215718:T:C	1	93215718	rs6604014	T	C	T	C	T	-0.108406	0.0191947	1.626e-08	NA	NA	ancient	ALL	-0.0176	0-529	-8.69e-05	1	FALSE	TRUE	0.00151172	1.54292e-05	increasing_risk	falling_protective_allele
12	1:93218776:A:G	1	93218776	rs1337107	A	G	A	G	A	-0.112078	0.0191721	5.039e-09	NA	NA	ancient	ALL	0.0157	0-529	0.0011123	0.859351	FALSE	TRUE	0.00156293	-6.45698e-05	decreasing_risk	rising_protective_allele
13	1:93274450:T:G	1	93274450	rs12738964	T	G	T	G	T	-0.132956	0.01984	2.064e-11	NA	NA	ancient	ALL	0.4322	0-529	-0.0022109	0.35251	FALSE	TRUE	0.00185408	0.000214432	increasing_risk	falling_protective_allele
14	1:93303603:T:C	1	93303603	rs6604026	T	C	T	C	T	-0.123721	0.0197517	3.757e-10	NA	NA	ancient	ALL	0.4327	0-529	-0.0011338	0.352232	FALSE	TRUE	0.00172529	0.000133222	increasing_risk	falling_protective_allele
15	1:101240893:T:C	1	101240893	rs7552544	T	C	T	C	C	0.11149	0.0179507	5.267e-10	VCAM1 - EXTL2	multiple sclerosis (PMID: 24076602)	ancient	ALL	1.2166	0-529	0.0020127	0.11879	FALSE	FALSE	0.00155474	0.00021803	increasing_risk	rising_risk_allele
16	1:101272079:A:G	1	101272079	rs12746227	A	G	A	G	G	0.167462	0.0285883	4.693e-09	NA	NA	ancient	ALL	-0.0041	0-529	0.0009902	1	FALSE	FALSE	0.00233526	0.000303772	increasing_risk	rising_risk_allele
17	1:101322866:A:G	1	101322866	rs7541397	A	G	G	A	G	0.121421	0.0201006	1.535e-09	NA	NA	ancient	ALL	-0.0383	0-529	-0.0002822	1	FALSE	TRUE	0.00169322	4.68317e-05	increasing_risk	falling_protective_allele
18	1:101350306:C:T	1	101350306	rs11809572	C	T	C	T	C	-0.170502	0.0289703	3.971e-09	NA	NA	ancient	ALL	-0.0203	0-529	0.000746	1	FALSE	TRUE	0.00237766	-0.00029262	decreasing_risk	rising_protective_allele
19	1:101426960:C:T	1	101426960	rs11588568	C	T	C	T	C	-0.162799	0.0294741	3.324e-08	NA	NA	ancient	ALL	-0.0254	0-529	0.0004287	1	FALSE	TRUE	0.00227024	-0.000263867	decreasing_risk	rising_protective_allele
20	1:101486061:C:T	1	101486061	rs11588410	C	T	C	T	C	-0.160076	0.0293112	4.728e-08	NA	NA	ancient	ALL	-0.0246	0-529	-0.0006728	1	FALSE	TRUE	0.00223226	-0.000274727	decreasing_risk	falling_protective_allele
21	1:117100957:A:G	1	117100957	rs1335532	A	G	A	G	A	-0.163343	0.027236	2.006e-09	CD58	multiple sclerosis (PMID: 21833088)	ancient	ALL	0.0056	0-529	5.96e-05	0.915717	FALSE	TRUE	0.00227782	-3.15527e-05	decreasing_risk	rising_protective_allele
22	11:60832282:T:C	11	60832282	rs650258	T	C	T	C	C	0.11205	0.0186117	1.74e-09	CD6 - CD5	multiple sclerosis (PMID: 21833088)	ancient	ALL	1.8251	0-529	-0.003749	0.0560625	FALSE	FALSE	0.00156253	-0.000331654	decreasing_risk	falling_risk_allele
23	12:6446777:G:A	12	6446777	rs1860545	G	A	G	A	A	0.105261	0.0174453	1.602e-09	TNFRSF1A	Crohn's disease (PMID: 26974007); ankylosing spondylitis (PMID: 26974007, 23749187, 23749187); psoriasis (PMID: 26974007); sclerosing cholangitis (PMID: 26974007); ulcerative colitis (PMID: 26974007)	ancient	ALL	3.545	0-529	0.003917	0.00775152	FALSE	FALSE	0.00146786	0.00040163	increasing_risk	rising_risk_allele
24	14:69254191:C:T	14	69254191	rs4902647	C	T	C	T	T	0.10303	0.018734	3.806e-08	RNU6-921P - ZFP36L1	multiple sclerosis (PMID: 21833088)	ancient	ALL	1.1894	0-529	0.0029189	0.122992	FALSE	FALSE	0.00143676	0.000275192	increasing_risk	rising_risk_allele
25	14:88419358:T:C	14	88419358	rs2301123	T	C	T	C	C	0.188742	0.0341681	3.315e-08	NA	NA	ancient	ALL	0.2745	0-529	0.0027236	0.458727	FALSE	FALSE	0.00263202	0.000207557	increasing_risk	rising_risk_allele
26	14:88473178:G:T	14	88473178	rs1372363	G	T	T	G	T	0.227905	0.036903	6.584e-10	NA	NA	ancient	ALL	0.0666	0-529	-0.0006456	0.715137	FALSE	TRUE	0.00317814	0.000131864	increasing_risk	falling_protective_allele
27	14:88487689:C:A	14	88487689	rs2119704	C	A	C	A	C	-0.233446	0.0371935	3.462e-10	LINC01147	multiple sclerosis (PMID: 21833088)	ancient	ALL	0.0453	0-529	0.0004991	0.763416	FALSE	TRUE	0.00325542	-0.000220949	decreasing_risk	rising_protective_allele
28	16:11085968:C:T	16	11085968	rs7403919	C	T	T	C	T	0.125223	0.0204523	9.201e-10	NA	NA	ancient	ALL	0.5668	0-529	-0.0011827	0.287009	FALSE	TRUE	0.00174624	8.95397e-05	increasing_risk	falling_protective_allele
29	16:11092319:C:A	16	11092319	rs8062322	C	A	C	A	C	-0.139952	0.0216551	1.028e-10	NA	NA	ancient	ALL	1.6375	0-529	-0.0033095	0.0703429	FALSE	TRUE	0.00195163	0.000341651	increasing_risk	falling_protective_allele
30	16:11111347:C:T	16	11111347	rs9935174	C	T	T	C	T	0.147341	0.020622	9.012e-13	NA	NA	ancient	ALL	3.0821	0-529	0.003209	0.0130361	FALSE	TRUE	0.00205467	-0.000428076	decreasing_risk	rising_protective_allele
31	16:11142720:T:C	16	11142720	rs3901386	T	C	C	T	C	0.138688	0.0205163	1.381e-11	NA	NA	ancient	ALL	4.0361	0-529	0.0047499	0.00449495	FALSE	TRUE	0.001934	-0.00053538	decreasing_risk	rising_protective_allele
32	16:11169683:T:G	16	11169683	rs725613	T	G	G	T	G	0.149312	0.0208801	8.619e-13	CLEC16A	eosinophil count (PMID: 32888493, 32888493); sclerosing cholangitis (PMID: 27992413)	ancient	ALL	1.3359	0-529	0.0030166	0.10214	FALSE	TRUE	0.00208217	-0.000369845	decreasing_risk	rising_protective_allele
33	16:11177801:A:G	16	11177801	rs7200786	A	G	G	A	A	-0.142887	0.0190472	6.296e-14	CLEC16A	multiple sclerosis (PMID: 21833088); systemic lupus erythematosus (PMID: 26502338)	ancient	ALL	1.7676	0-529	0.0024278	0.0600791	FALSE	FALSE	0.00199257	0.000324719	increasing_risk	rising_risk_allele
34	16:11187783:G:A	16	11187783	rs12924729	G	A	G	A	G	-0.144679	0.0211201	7.369e-12	CLEC16A	biliary liver cirrhosis (PMID: 21399635); primary biliary cirrhosis (PMID: 26394269)	ancient	ALL	1.1178	0-529	-0.0018174	0.134864	FALSE	TRUE	0.00201755	0.000208055	increasing_risk	falling_protective_allele
35	16:11189888:T:C	16	11189888	rs12599402	T	C	C	T	C	0.148036	0.02027	2.81e-13	NA	NA	ancient	ALL	3.3455	0-529	0.0033555	0.00969008	FALSE	TRUE	0.00206437	-0.000448368	decreasing_risk	rising_protective_allele
36	16:11199678:C:T	16	11199678	rs998592	C	T	C	T	T	0.145373	0.0203194	8.406e-13	NA	NA	ancient	ALL	1.7904	0-529	-0.0023301	0.058451	FALSE	FALSE	0.00202723	-0.000255645	decreasing_risk	falling_risk_allele
37	16:11201428:T:C	16	11201428	rs9933507	T	C	C	T	C	0.145951	0.0202857	6.257e-13	NA	NA	ancient	ALL	2.2759	0-529	0.0037246	0.0328842	FALSE	TRUE	0.00203529	-0.000423094	decreasing_risk	rising_protective_allele
38	16:11203730:A:G	16	11203730	rs12103174	A	G	G	A	A	-0.150939	0.0202961	1.031e-13	NA	NA	ancient	ALL	2.3867	0-529	0.003749	0.0289027	FALSE	FALSE	0.00210485	0.000458493	increasing_risk	rising_risk_allele
39	19:6668972:C:T	19	6668972	rs1077667	C	T	C	T	T	0.148848	0.0211852	2.125e-12	TNFSF14	granulocyte percentage of myeloid white cells (PMID: 27863252); monocyte percentage of leukocytes (PMID: 27863252); multiple sclerosis (PMID: 24076602, 21833088, 31604244)	ancient	ALL	0.6135	0-529	0.0018174	0.267991	FALSE	FALSE	0.00207569	0.000191889	increasing_risk	rising_risk_allele
40	19:18304700:A:G	19	18304700	rs874628	A	G	A	G	A	-0.113841	0.0207837	4.316e-08	MPV17L2	BMI-adjusted waist-hip ratio (PMID: 30778226, 30778226, 30778226, 30778226); multiple sclerosis (PMID: 21833088)	ancient	ALL	1.7634	0-529	0.0040908	0.0603842	FALSE	TRUE	0.00158751	-0.000252754	decreasing_risk	rising_protective_allele
41	3:27788780:C:T	3	27788780	rs11129295	C	T	C	T	C	-0.109213	0.0191318	1.14e-08	EOMES - LINC01980	multiple sclerosis (PMID: 21833088)	ancient	ALL	-0.0457	0-529	0.000331	1	FALSE	TRUE	0.00152298	4.66252e-05	increasing_risk	rising_protective_allele
42	3:28071444:A:C	3	28071444	rs669607	A	C	A	C	C	0.120712	0.0181523	2.932e-11	LINC01967	Epstein Barr virus nuclear antigen 1 IgG measurement (PMID: 26819262); multiple sclerosis (PMID: 26819262, 21833088)	ancient	ALL	0.7802	0-529	0.0025283	0.211607	FALSE	FALSE	0.00168333	0.000292035	increasing_risk	rising_risk_allele
43	3:101748638:A:G	3	101748638	rs771767	A	G	G	A	A	-0.112525	0.0196377	1.004e-08	LINC02085 - ZPLD1	C-reactive protein measurement (PMID: 26920376); multiple sclerosis (PMID: 26920376, 21833088)	ancient	ALL	3.812	0-529	-0.0037706	0.00575966	FALSE	FALSE	0.00156916	-0.000416244	decreasing_risk	falling_risk_allele
44	3:101755738:C:A	3	101755738	rs1398607	C	A	C	A	C	-0.116182	0.0202836	1.017e-08	LINC02085 - ZPLD1	multiple sclerosis (PMID: 26920376); triglyceride measurement (PMID: 26920376)	ancient	ALL	5.415	0-529	0.0045274	0.000998686	FALSE	TRUE	0.00162016	-0.000544499	decreasing_risk	rising_protective_allele
45	3:101756221:C:T	3	101756221	rs10804863	C	T	T	C	C	-0.115736	0.0202856	1.161e-08	NA	NA	ancient	ALL	4.9961	0-529	-0.0054091	0.00157205	FALSE	FALSE	0.00161395	-0.000559121	decreasing_risk	falling_risk_allele
46	3:119205050:T:C	3	119205050	rs7650774	T	C	T	C	C	0.150939	0.0249976	1.559e-09	NA	NA	ancient	ALL	0.4385	0-529	0.0016709	0.349025	FALSE	FALSE	0.00210485	0.000154129	increasing_risk	rising_risk_allele
47	3:119219934:G:A	3	119219934	rs2293370	G	A	G	A	G	-0.150009	0.0246021	1.078e-09	TIMMDC1	biliary liver cirrhosis (PMID: 23000144, 21399635); multiple sclerosis (PMID: 21833088); primary biliary cirrhosis (PMID: 26394269, 22961000, 30643196, 34033851, 34033851)	ancient	ALL	0.392	0-529	0.0025283	0.375921	FALSE	TRUE	0.00209188	-0.000180869	decreasing_risk	rising_protective_allele
48	3:119260944:A:G	3	119260944	rs6804441	A	G	A	G	A	-0.141333	0.0252538	2.187e-08	CD80	systemic lupus erythematosus (PMID: 23273568)	ancient	ALL	0.4166	0-529	0.0017198	0.361349	FALSE	TRUE	0.0019709	-0.000140566	decreasing_risk	rising_protective_allele
49	3:121660664:A:C	3	121660664	rs4285028	A	C	A	C	A	-0.112945	0.0205191	3.705e-08	SLC15A2	high density lipoprotein cholesterol measurement (PMID: 26920376); multiple sclerosis (PMID: 26920376, 21833088)	ancient	ALL	1.7605	0-529	0.0038466	0.0605959	FALSE	TRUE	0.00157502	-0.000299934	decreasing_risk	rising_protective_allele
50	3:121770539:G:T	3	121770539	rs2255214	G	T	G	T	T	0.0995994	0.0178948	2.609e-08	Y_RNA - CD86	multiple sclerosis (PMID: 24076602)	ancient	ALL	1.0457	0-529	0.0017442	0.14813	FALSE	FALSE	0.00138892	0.000244073	increasing_risk	rising_risk_allele
51	3:121770858:G:T	3	121770858	rs2715267	G	T	G	T	G	-0.107508	0.0182925	4.173e-09	NA	NA	ancient	ALL	-0.037	0-529	0.0007705	1	FALSE	TRUE	0.00149921	-9.19938e-05	decreasing_risk	rising_protective_allele
52	5:40392728:T:C	5	40392728	rs4613763	T	C	T	C	T	-0.193674	0.0258561	6.864e-14	NA	Crohn's disease (PMID: 18587394); multiple sclerosis (PMID: 21833088)	ancient	ALL	3.7219	0-529	-0.0055068	0.00636553	FALSE	TRUE	0.00270078	0.000730392	increasing_risk	falling_protective_allele
53	6:27037080:C:T	6	27037080	rs13194491	C	T	C	T	C	-0.235625	0.0321646	2.378e-13	VN1R13P - VN1R11P	HbA1c measurement (PMID: 34059833); iron biomarker measurement (PMID: 19084217)	ancient	ALL	16.633	0-529	0.0484971	8.03757e-09	TRUE	TRUE	0.0032858	-0.000173609	decreasing_risk	rising_protective_allele
54	6:28436060:C:T	6	28436060	rs2531815	C	T	T	C	C	-0.112882	0.0186197	1.34e-09	NA	NA	ancient	ALL	3.3128	0-529	0.0045302	0.0100523	FALSE	FALSE	0.00157415	0.000519603	increasing_risk	rising_risk_allele
55	6:28447915:T:C	6	28447915	rs1029328	T	C	T	C	T	-0.209207	0.0255165	2.426e-16	NA	NA	ancient	ALL	3.6988	0-529	0.0079698	0.0065311	FALSE	TRUE	0.0029174	-0.000339085	decreasing_risk	rising_protective_allele
56	6:28461221:C:T	6	28461221	rs2859355	C	T	T	C	C	-0.114221	0.0179628	2.034e-10	NA	NA	ancient	ALL	1.073	0-529	0.0018174	0.142942	FALSE	FALSE	0.00159282	0.000296692	increasing_risk	rising_risk_allele
57	6:28484869:T:C	6	28484869	rs11757000	T	C	T	C	T	-0.205794	0.0236939	3.77e-18	NA	NA	ancient	ALL	1.5391	0-529	0.0052138	0.0793483	FALSE	TRUE	0.0028698	-0.000373306	decreasing_risk	rising_protective_allele
58	6:28502550:A:G	6	28502550	rs451774	A	G	G	A	G	0.125839	0.0184527	9.131e-12	NA	NA	ancient	ALL	0.4806	0-529	0.0021865	0.326885	FALSE	TRUE	0.00175483	-0.000284422	decreasing_risk	rising_protective_allele
59	6:29537975:G:A	6	29537975	rs1233400	G	A	G	A	G	-0.131248	0.0238981	3.974e-08	NA	NA	ancient	ALL	4.7628	0-529	-0.0050645	0.00202625	FALSE	TRUE	0.00183026	0.000563795	increasing_risk	falling_protective_allele
60	6:29539482:G:A	6	29539482	rs1233399	G	A	G	A	G	-0.140988	0.0215039	5.513e-11	NA	NA	ancient	ALL	5.8753	0-529	-0.0060439	0.000608236	FALSE	TRUE	0.00196608	0.000703227	increasing_risk	falling_protective_allele
61	6:29540745:C:T	6	29540745	rs362510	C	T	C	T	T	0.141909	0.0214986	4.088e-11	NA	NA	ancient	ALL	6.4581	0-529	-0.0062636	0.00032575	FALSE	FALSE	0.00197893	-0.000749153	decreasing_risk	falling_risk_allele
62	6:29559295:C:T	6	29559295	rs1233384	C	T	C	T	T	0.161461	0.0252903	1.722e-10	NA	NA	ancient	ALL	5.7763	0-529	-0.0058213	0.000676546	FALSE	FALSE	0.00225157	-0.00078937	decreasing_risk	falling_risk_allele
63	6:29631744:C:T	6	29631744	rs3130252	C	T	T	C	C	-0.270103	0.021679	1.246e-35	NA	NA	ancient	ALL	24.1213	0-529	0.0172959	3.76617e-12	TRUE	FALSE	0.0037666	0.000785993	increasing_risk	rising_risk_allele
64	6:29634012:A:G	6	29634012	rs3130253	A	G	G	A	A	-0.383833	0.02906	7.858e-40	MOG	hemoglobin measurement (PMID: 32327693)	ancient	ALL	20.2875	0-529	0.0318251	1.89212e-10	TRUE	FALSE	0.00535256	0.000484914	increasing_risk	rising_risk_allele
65	6:29635928:T:C	6	29635928	rs2071653	T	C	T	C	T	-0.262979	0.0199767	1.408e-39	NA	NA	ancient	ALL	18.5946	0-529	-0.0126329	1.07206e-09	TRUE	TRUE	0.00366726	0.000941882	increasing_risk	falling_protective_allele
66	6:29673483:G:A	6	29673483	rs3131863	G	A	G	A	G	-0.192437	0.0182985	7.249e-26	NA	NA	ancient	ALL	20.7314	0-529	-0.012416	1.20135e-10	TRUE	TRUE	0.00268354	0.00086025	increasing_risk	falling_protective_allele
67	6:29679047:C:T	6	29679047	rs1610594	C	T	T	C	C	-0.189463	0.0182901	3.819e-25	NA	NA	ancient	ALL	21.346	0-529	0.0116075	6.40738e-11	TRUE	FALSE	0.00264206	0.000870671	increasing_risk	rising_risk_allele
68	6:29683944:C:T	6	29683944	rs2517912	C	T	C	T	T	0.199915	0.0169463	4.044e-32	NA	NA	ancient	ALL	16.0547	0-529	-0.0079942	1.4573e-08	TRUE	FALSE	0.00278783	-0.001227	decreasing_risk	falling_risk_allele
69	6:29695713:C:T	6	29695713	rs2523404	C	T	C	T	T	0.181162	0.016954	1.19e-26	NA	NA	ancient	ALL	18.3095	0-529	-0.0095351	1.43625e-09	TRUE	FALSE	0.00252631	-0.00121009	decreasing_risk	falling_risk_allele
70	6:29700079:C:T	6	29700079	rs2523399	C	T	C	T	C	-0.185234	0.0167791	2.462e-28	NA	NA	ancient	ALL	11.6386	0-529	-0.0070909	1.40253e-06	TRUE	TRUE	0.00258309	0.000977705	increasing_risk	falling_protective_allele
71	6:29702510:G:A	6	29702510	rs2523395	G	A	G	A	G	-0.185246	0.0170041	1.229e-27	NA	NA	ancient	ALL	17.3696	0-529	-0.0081163	3.76964e-09	TRUE	TRUE	0.00258326	0.001261	increasing_risk	falling_protective_allele
72	6:29703262:A:G	6	29703262	rs2394160	A	G	A	G	A	-0.185125	0.0170079	1.364e-27	NA	NA	ancient	ALL	16.2852	0-529	-0.0089003	1.14952e-08	TRUE	TRUE	0.00258158	0.00130239	increasing_risk	falling_protective_allele
73	6:29706933:A:G	6	29706933	rs932338	A	G	G	A	A	-0.251692	0.0210464	5.83e-33	NA	NA	ancient	ALL	23.9159	0-529	0.0159776	4.64398e-12	TRUE	FALSE	0.00350986	0.000793452	increasing_risk	rising_risk_allele
74	6:29710726:A:G	6	29710726	rs4713240	A	G	A	G	A	-0.209857	0.0199584	7.39e-26	NA	NA	ancient	ALL	5.506	0-529	-0.0046739	0.000905239	FALSE	TRUE	0.00292647	0.00103651	increasing_risk	falling_protective_allele
75	6:29724310:T:C	6	29724310	rs1633068	T	C	T	C	T	-0.24998	0.0210257	1.346e-32	NA	NA	ancient	ALL	22.9057	0-529	-0.015587	1.30204e-11	TRUE	TRUE	0.00348598	0.000774123	increasing_risk	falling_protective_allele
76	6:29728209:C:A	6	29728209	rs1610628	C	A	C	A	C	-0.250136	0.0210159	1.152e-32	NA	NA	ancient	ALL	24.0774	0-529	-0.0160508	3.93864e-12	TRUE	TRUE	0.00348815	0.000774605	increasing_risk	falling_protective_allele
77	6:29734098:G:A	6	29734098	rs2735046	G	A	G	A	G	-0.260326	0.0173839	1.067e-50	NA	NA	ancient	ALL	4.9514	0-529	-0.0041612	0.00165027	FALSE	TRUE	0.00363026	0.00116306	increasing_risk	falling_protective_allele
78	6:29768344:T:C	6	29768344	rs1611185	T	C	T	C	C	0.232058	0.0171623	1.17e-41	HLA-P	BMI-adjusted hip circumference (PMID: 34021172)	ancient	ALL	1.2279	0-529	-0.0028701	0.117091	FALSE	FALSE	0.00323606	-0.000610358	decreasing_risk	falling_risk_allele
79	6:29823606:A:G	6	29823606	rs3132726	A	G	A	G	A	-0.243573	0.0190709	2.351e-37	NA	NA	ancient	ALL	0.0066	0-529	3.52e-05	0.908531	FALSE	TRUE	0.00339664	-0.000164788	decreasing_risk	rising_protective_allele
80	6:29829986:T:C	6	29829986	rs3094169	T	C	T	C	T	-0.263671	0.0202576	9.935e-39	NA	NA	ancient	ALL	3.8571	0-529	-0.0054307	0.00547881	FALSE	TRUE	0.0036769	0.000573909	increasing_risk	falling_protective_allele
81	6:29833541:A:G	6	29833541	rs3094165	A	G	A	G	A	-0.193097	0.0179405	5.136e-27	NA	NA	ancient	ALL	2.7267	0-529	-0.0033311	0.0195303	FALSE	TRUE	0.00269274	0.000571986	increasing_risk	falling_protective_allele
82	6:29836577:T:C	6	29836577	rs3132718	T	C	T	C	T	-0.224982	0.0174212	3.74e-38	NA	NA	ancient	ALL	-0.0546	0-529	0.0005263	1	FALSE	TRUE	0.00313738	-3.28905e-05	decreasing_risk	rising_protective_allele
83	6:29840648:T:C	6	29840648	rs3132714	T	C	T	C	T	-0.225062	0.0174256	3.676e-38	NA	NA	ancient	ALL	-0.0443	0-529	-0.0007705	1	FALSE	TRUE	0.00313849	0.000163009	increasing_risk	falling_protective_allele
84	6:29928649:T:G	6	29928649	rs2428521	T	G	T	G	G	0.24475	0.0167993	4.418e-48	NA	NA	ancient	ALL	-0.0557	0-529	-0.000624	1	FALSE	FALSE	0.00341305	-3.59483e-05	decreasing_risk	falling_risk_allele
85	6:29929253:C:T	6	29929253	rs2517689	C	T	C	T	T	0.243984	0.0168012	8.815e-48	NA	NA	ancient	ALL	-0.053	0-529	0.0006484	1	FALSE	FALSE	0.00340237	0.000177826	increasing_risk	rising_risk_allele
86	6:29933261:T:C	6	29933261	rs6457109	T	C	T	C	C	0.189225	0.029327	1.102e-10	HLA-W - MICD	Stevens-Johnson syndrome (PMID: 33574277); response to cold medicine (PMID: 33574277); toxic epidermal necrolysis (PMID: 33574277)	ancient	ALL	1.3932	0-529	0.006581	0.0950676	FALSE	FALSE	0.00263875	0.000208088	increasing_risk	rising_risk_allele
87	6:29940488:T:C	6	29940488	rs5009448	T	C	C	T	T	-0.215434	0.0184633	1.853e-31	NA	NA	ancient	ALL	3.7983	0-529	0.0055556	0.00584785	FALSE	FALSE	0.00300423	0.000694037	increasing_risk	rising_risk_allele
88	6:29940750:C:A	6	29940750	rs2256919	C	A	A	C	C	-0.181321	0.0170968	2.808e-26	NA	NA	ancient	ALL	1.1197	0-529	0.0018663	0.134533	FALSE	FALSE	0.00252853	0.00035459	increasing_risk	rising_risk_allele
89	6:29941943:C:T	6	29941943	rs2523946	C	T	T	C	T	0.241562	0.0169327	3.565e-46	MICD - HCG9	IGA glomerulonephritis (PMID: 22197929, 26028593, 32912934)	ancient	ALL	4.2797	0-529	0.0038926	0.00343743	FALSE	TRUE	0.00336859	-0.000956048	decreasing_risk	rising_protective_allele
90	6:29943490:A:G	6	29943490	rs2735076	A	G	G	A	A	-0.210423	0.0197945	2.152e-26	NA	NA	ancient	ALL	3.1535	0-529	0.0058974	0.0120262	FALSE	FALSE	0.00293436	0.000689407	increasing_risk	rising_risk_allele
91	6:29955199:G:T	6	29955199	rs5025708	G	T	T	G	G	-0.339681	0.0248252	1.284e-42	NA	NA	ancient	ALL	18.2057	0-529	0.0200087	1.59766e-09	TRUE	FALSE	0.00473687	0.000650159	increasing_risk	rising_risk_allele
92	6:30061361:T:C	6	30061361	rs9261387	T	C	C	T	T	-0.387708	0.0292049	3.213e-40	NA	NA	ancient	ALL	19.0182	0-529	0.0348252	6.9437e-10	TRUE	FALSE	0.00540661	0.000426357	increasing_risk	rising_risk_allele
93	6:30074028:T:C	6	30074028	rs9261407	T	C	C	T	T	-0.174793	0.0226087	1.065e-14	NA	NA	ancient	ALL	5.6787	0-529	0.0090712	0.00075148	FALSE	FALSE	0.0024375	0.00042773	increasing_risk	rising_risk_allele
94	6:30075843:T:C	6	30075843	rs3132679	T	C	C	T	T	-0.285029	0.0228293	8.988e-36	NA	NA	ancient	ALL	23.3601	0-529	0.0188584	8.18806e-12	TRUE	FALSE	0.00397473	0.000665894	increasing_risk	rising_risk_allele
95	6:30075864:A:G	6	30075864	rs2023472	A	G	A	G	A	-0.131028	0.0171902	2.493e-14	TRIM31, TRIM31-AS1	beta-2 microglobulin measurement (PMID: 23417110); lymphocyte count (PMID: 34469753)	ancient	ALL	0.6902	0-529	-0.0014512	0.240033	FALSE	TRUE	0.00182719	0.00023556	increasing_risk	falling_protective_allele
96	6:30105743:T:C	6	30105743	rs2107202	T	C	C	T	T	-0.186065	0.0193398	6.532e-22	NA	NA	ancient	ALL	40.7037	0-529	0.0188829	1.83669e-19	TRUE	FALSE	0.00259468	0.000656587	increasing_risk	rising_risk_allele
97	6:30115204:C:T	6	30115204	rs757260	C	T	C	T	T	0.204567	0.0300942	1.064e-11	NA	NA	ancient	ALL	3.9185	0-529	0.0141005	0.00511875	FALSE	FALSE	0.0028527	0.000193616	increasing_risk	rising_risk_allele
98	6:30116078:A:G	6	30116078	rs3132676	A	G	G	A	A	-0.283523	0.0226793	7.332e-36	NA	NA	ancient	ALL	12.3395	0-529	0.0125596	6.7718e-07	TRUE	FALSE	0.00395374	0.000725791	increasing_risk	rising_risk_allele
99	6:30121460:C:T	6	30121460	rs2022065	C	T	T	C	T	0.180443	0.0185251	2.026e-22	TRIM10	reticulocyte count (PMID: 27863252, 27863252, 27863252, 27863252, 27863252, 32888494); reticulocyte measurement (PMID: 32888494, 32888494)	ancient	ALL	4.9357	0-529	0.0043321	0.00167868	FALSE	TRUE	0.00251629	-0.00085708	decreasing_risk	rising_protective_allele
100	6:30122575:C:T	6	30122575	rs2517646	C	T	T	C	C	-0.101202	0.0174931	7.241e-09	NA	NA	ancient	ALL	3.1887	0-529	0.0048964	0.0115583	FALSE	FALSE	0.00141126	0.000338635	increasing_risk	rising_risk_allele
101	6:30144420:C:A	6	30144420	rs2844786	C	A	C	A	C	-0.206532	0.0188931	8.136e-28	NA	NA	ancient	ALL	1.0801	0-529	-0.0019151	0.141626	FALSE	TRUE	0.0028801	0.000431047	increasing_risk	falling_protective_allele
102	6:30196855:T:C	6	30196855	rs3129690	T	C	C	T	C	0.148616	0.0171406	4.305e-18	NA	NA	ancient	ALL	-0.0545	0-529	-0.0004531	1	FALSE	TRUE	0.00207246	-2.12628e-05	decreasing_risk	falling_protective_allele
103	6:30199016:C:T	6	30199016	rs3094138	C	T	T	C	C	-0.300105	0.0230106	7.056e-39	NA	NA	ancient	ALL	-0.0134	0-529	0.0009169	1	FALSE	FALSE	0.00418497	0.000129267	increasing_risk	rising_risk_allele
104	6:30205407:G:T	6	30205407	rs2844779	G	T	G	T	T	0.221021	0.0187605	4.881e-32	NA	NA	ancient	ALL	1.0812	0-529	-0.0029433	0.141424	FALSE	FALSE	0.00308214	-0.000593712	decreasing_risk	falling_risk_allele
105	6:30209802:T:G	6	30209802	rs1362089	T	G	T	G	G	0.149661	0.0170773	1.889e-18	NA	NA	ancient	ALL	0.0139	0-529	-5.96e-05	0.86758	FALSE	FALSE	0.00208702	-6.48096e-05	decreasing_risk	falling_risk_allele
106	6:30210807:T:G	6	30210807	rs9261588	T	G	G	T	T	-0.342312	0.0249808	9.74e-43	NA	NA	ancient	ALL	14.1186	0-529	0.0166612	1.07322e-07	TRUE	FALSE	0.00477356	0.000655195	increasing_risk	rising_risk_allele
107	6:30282332:T:C	6	30282332	rs3094065	T	C	C	T	T	-0.338185	0.0249394	6.889e-42	NA	NA	ancient	ALL	13.8972	0-529	0.0164659	1.34916e-07	TRUE	FALSE	0.004716	0.000647295	increasing_risk	rising_risk_allele
108	6:30339564:A:G	6	30339564	rs3130361	A	G	G	A	A	-0.179902	0.0203501	9.543e-19	NA	NA	ancient	ALL	15.8195	0-529	0.0150283	1.85663e-08	TRUE	FALSE	0.00250874	0.00052323	increasing_risk	rising_risk_allele
109	6:30339602:T:C	6	30339602	rs2844746	T	C	T	C	T	-0.119825	0.0175857	9.505e-12	NA	NA	ancient	ALL	3.7289	0-529	-0.0051162	0.00631622	FALSE	TRUE	0.00167097	0.000423615	increasing_risk	falling_protective_allele
110	6:30367182:C:T	6	30367182	rs1362117	C	T	C	T	T	0.144795	0.0173864	8.219e-17	NA	NA	ancient	ALL	2.9526	0-529	-0.0041884	0.0150963	FALSE	FALSE	0.00201917	-0.000560838	decreasing_risk	falling_risk_allele
111	6:30368635:C:T	6	30368635	rs1034323	C	T	C	T	T	0.166645	0.0171608	2.712e-22	NA	NA	ancient	ALL	2.9604	0-529	-0.0031602	0.0149632	FALSE	FALSE	0.00232387	-0.000554865	decreasing_risk	falling_risk_allele
112	6:30372278:C:T	6	30372278	rs10947072	C	T	C	T	T	0.13731	0.0212155	9.661e-11	NA	NA	ancient	ALL	5.5149	0-529	-0.0057998	0.000896588	FALSE	FALSE	0.00191479	-0.000711964	decreasing_risk	falling_risk_allele
113	6:30372570:G:A	6	30372570	rs7741364	G	A	G	A	G	-0.161931	0.0177881	8.759e-20	NA	NA	ancient	ALL	1.8145	0-529	-0.0024034	0.0567809	FALSE	TRUE	0.00225813	0.000424017	increasing_risk	falling_protective_allele
114	6:30378447:A:G	6	30378447	rs1264547	A	G	A	G	A	-0.162714	0.0200678	5.137e-16	NA	NA	ancient	ALL	14.1404	0-529	-0.0122667	1.04932e-07	TRUE	TRUE	0.00226905	0.000472711	increasing_risk	falling_protective_allele
115	6:30384322:G:A	6	30384322	rs2074502	G	A	G	A	G	-0.146646	0.0215758	1.07e-11	NA	NA	ancient	ALL	5.8427	0-529	-0.0059951	0.000629924	FALSE	TRUE	0.00204498	0.000799193	increasing_risk	falling_protective_allele
116	6:30394628:C:T	6	30394628	rs9261947	C	T	C	T	T	0.149777	0.0246599	1.25e-09	NA	NA	ancient	ALL	1.2706	0-529	0.0035264	0.11091	FALSE	FALSE	0.00208864	0.000271693	increasing_risk	rising_risk_allele
117	6:30419831:C:A	6	30419831	rs1076832	C	A	C	A	C	-0.161696	0.0232796	3.763e-12	NA	NA	ancient	ALL	6.2219	0-529	-0.0053331	0.000419382	FALSE	TRUE	0.00225485	0.00081487	increasing_risk	falling_protective_allele
118	6:30430520:T:C	6	30430520	rs2516675	T	C	T	C	T	-0.177811	0.0190939	1.249e-20	NA	NA	ancient	ALL	6.7413	0-529	-0.0073838	0.000240786	FALSE	TRUE	0.00247959	0.000529297	increasing_risk	falling_protective_allele
119	6:30433611:A:G	6	30433611	rs2524172	A	G	G	A	A	-0.240512	0.0234938	1.35e-24	NA	NA	ancient	ALL	5.6672	0-529	0.0091417	0.000760844	FALSE	FALSE	0.00335395	0.000461146	increasing_risk	rising_risk_allele
120	6:30434900:T:C	6	30434900	rs7747873	T	C	C	T	C	0.160404	0.0171938	1.067e-20	NA	NA	ancient	ALL	3.1558	0-529	0.0043105	0.0119951	FALSE	TRUE	0.00223683	-0.000687016	decreasing_risk	rising_protective_allele
121	6:30435288:A:G	6	30435288	rs6930977	A	G	A	G	A	-0.160991	0.0233019	4.884e-12	NA	NA	ancient	ALL	6.0289	0-529	-0.0064345	0.000515761	FALSE	TRUE	0.00224502	0.000899754	increasing_risk	falling_protective_allele
122	6:30438226:T:C	6	30438226	rs9295895	T	C	T	C	C	0.125223	0.0204874	9.826e-10	NA	NA	ancient	ALL	0.6338	0-529	0.0027724	0.260217	FALSE	FALSE	0.00174624	0.00018443	increasing_risk	rising_risk_allele
123	6:30512505:T:G	6	30512505	rs12192673	T	G	T	G	G	0.239654	0.0398374	1.79e-09	NA	NA	ancient	ALL	3.6607	0-529	-0.009413	0.00681383	FALSE	FALSE	0.00334198	-0.000929403	decreasing_risk	falling_risk_allele
124	6:30575603:A:G	6	30575603	rs1264420	A	G	G	A	A	-0.10616	0.0182124	5.576e-09	NA	NA	ancient	ALL	2.2233	0-529	0.0031358	0.0349708	FALSE	FALSE	0.00148041	0.000329153	increasing_risk	rising_risk_allele
125	6:30726748:T:C	6	30726748	rs3095341	T	C	T	C	T	-0.10454	0.0175308	2.473e-09	NA	NA	ancient	ALL	0.0054	0-529	0.0010634	0.91723	FALSE	TRUE	0.00145782	-3.02425e-05	decreasing_risk	rising_protective_allele
126	6:30768636:T:C	6	30768636	rs4711235	T	C	C	T	C	0.114626	0.0185775	6.824e-10	NA	NA	ancient	ALL	1.4915	0-529	0.0022325	0.0841432	FALSE	TRUE	0.00159846	-0.000348186	decreasing_risk	rising_protective_allele
127	6:30769478:T:C	6	30769478	rs3129988	T	C	C	T	T	-0.449482	0.0313236	1.071e-46	NA	NA	ancient	ALL	10.3554	0-529	0.0358018	5.34139e-06	TRUE	FALSE	0.00626804	0.00027456	increasing_risk	rising_risk_allele
128	6:30772378:A:G	6	30772378	rs3094123	A	G	G	A	A	-0.29349	0.022644	2.035e-38	NA	NA	ancient	ALL	8.739	0-529	0.0112901	2.90652e-05	TRUE	FALSE	0.00409273	0.000653742	increasing_risk	rising_risk_allele
129	6:30782105:T:C	6	30782105	rs2894046	T	C	C	T	C	0.115972	0.0184439	3.219e-10	NA	NA	ancient	ALL	2.6227	0-529	0.0030626	0.0220049	FALSE	TRUE	0.00161724	-0.000470239	decreasing_risk	rising_protective_allele
130	6:30796738:T:C	6	30796738	rs3130785	T	C	C	T	T	-0.293863	0.0226802	2.15e-38	NA	NA	ancient	ALL	10.6033	0-529	0.0140029	4.12342e-06	TRUE	FALSE	0.00409793	0.00062323	increasing_risk	rising_risk_allele
131	6:30799072:A:G	6	30799072	rs3130647	A	G	G	A	A	-0.135841	0.0174281	6.472e-15	NA	NA	ancient	ALL	-0.0398	0-529	0.0002822	1	FALSE	FALSE	0.00189431	-5.90502e-05	decreasing_risk	rising_risk_allele
132	6:30805921:C:T	6	30805921	rs3095352	C	T	C	T	C	-0.113775	0.0169614	1.975e-11	NA	NA	ancient	ALL	0.0395	0-529	0.0001573	0.778657	FALSE	TRUE	0.0015866	-0.000116951	decreasing_risk	rising_protective_allele
133	6:30838688:T:G	6	30838688	rs2844654	T	G	T	G	G	0.12579	0.0175452	7.528e-13	NA	NA	ancient	ALL	0.6875	0-529	-0.0013292	0.240955	FALSE	FALSE	0.00175415	-0.000108664	decreasing_risk	falling_risk_allele
134	6:30844314:T:C	6	30844314	rs1264333	T	C	T	C	C	0.126017	0.0175509	6.968e-13	NA	NA	ancient	ALL	0.7803	0-529	-0.0024794	0.211577	FALSE	FALSE	0.00175731	-0.000182608	decreasing_risk	falling_risk_allele
135	6:30848253:T:C	6	30848253	rs7756521	T	C	T	C	C	0.122281	0.0217395	1.857e-08	NA	NA	ancient	ALL	0.7014	0-529	-0.0016465	0.236255	FALSE	FALSE	0.00170521	-0.000245003	decreasing_risk	falling_risk_allele
136	6:30882513:A:G	6	30882513	rs1264303	A	G	G	A	A	-0.128857	0.0175483	2.089e-13	NA	NA	ancient	ALL	0.4202	0-529	0.0020156	0.359282	FALSE	FALSE	0.00179691	0.000148942	increasing_risk	rising_risk_allele
137	6:30882634:C:T	6	30882634	rs1264302	C	T	C	T	T	0.128629	0.017544	2.271e-13	NA	NA	ancient	ALL	0.6452	0-529	-0.0012803	0.255974	FALSE	FALSE	0.00179374	-9.24127e-05	decreasing_risk	falling_risk_allele
138	6:30890483:G:T	6	30890483	rs2074506	G	T	G	T	T	0.127947	0.0175477	3.068e-13	NA	NA	ancient	ALL	0.5837	0-529	-0.0012315	0.279936	FALSE	FALSE	0.00178423	-7.33803e-05	decreasing_risk	falling_risk_allele
139	6:30890871:T:C	6	30890871	rs753725	T	C	C	T	T	-0.181571	0.016944	8.567e-27	VARS2	urate measurement (PMID: 31578528)	ancient	ALL	4.5403	0-529	0.0043321	0.00258335	FALSE	FALSE	0.00253202	0.000692799	increasing_risk	rising_risk_allele
140	6:30894759:G:A	6	30894759	rs2532934	G	A	A	G	G	-0.18082	0.0169364	1.312e-26	NA	NA	ancient	ALL	4.5771	0-529	0.0044053	0.00248148	FALSE	FALSE	0.00252155	0.000689934	increasing_risk	rising_risk_allele
141	6:30897022:T:C	6	30897022	rs2517459	T	C	C	T	T	-0.259205	0.0197751	2.976e-39	NA	NA	ancient	ALL	0.2999	0-529	0.00204	0.438654	FALSE	FALSE	0.00361463	0.000353107	increasing_risk	rising_risk_allele
142	6:30900664:T:C	6	30900664	rs2844651	T	C	T	C	T	-0.183071	0.0168699	1.952e-27	NA	NA	ancient	ALL	2.9179	0-529	-0.0033311	0.0157033	FALSE	TRUE	0.00255294	0.000591051	increasing_risk	falling_protective_allele
143	6:30955681:G:A	6	30955681	rs1634731	G	A	A	G	G	-0.285931	0.0209339	1.79e-42	NA	NA	ancient	ALL	4.1723	0-529	0.0073623	0.00386835	FALSE	FALSE	0.00398731	0.00083205	increasing_risk	rising_risk_allele
144	6:30966304:A:G	6	30966304	rs2252926	A	G	A	G	A	-0.152452	0.025103	1.255e-09	NA	NA	ancient	ALL	4.2502	0-529	-0.0057265	0.00355068	FALSE	TRUE	0.00212595	0.000567923	increasing_risk	falling_protective_allele
145	6:30986527:T:C	6	30986527	rs9262495	T	C	T	C	C	0.174472	0.0258672	1.531e-11	NA	NA	ancient	ALL	4.0366	0-529	-0.0047471	0.00449247	FALSE	FALSE	0.00243302	-0.000535229	decreasing_risk	falling_risk_allele
146	6:30987176:C:A	6	30987176	rs4713411	C	A	A	C	C	-0.183923	0.0171577	8.24e-27	NA	NA	ancient	ALL	0.6601	0-529	0.002333	0.250556	FALSE	FALSE	0.00256481	0.000403801	increasing_risk	rising_risk_allele
147	6:30987211:A:G	6	30987211	rs4713412	A	G	G	A	A	-0.17817	0.0177612	1.109e-23	NA	NA	ancient	ALL	0.2698	0-529	0.0017714	0.462599	FALSE	FALSE	0.00248459	0.000284351	increasing_risk	rising_risk_allele
148	6:30998742:T:G	6	30998742	rs6457300	T	G	G	T	G	0.139952	0.0177421	3.068e-15	NA	NA	ancient	ALL	6.6675	0-529	0.0048692	0.000260498	FALSE	TRUE	0.00195163	-0.000624288	decreasing_risk	rising_protective_allele
149	6:30999997:T:C	6	30999997	rs10947121	T	C	C	T	C	0.147688	0.0175154	3.401e-17	NA	NA	ancient	ALL	9.0047	0-529	0.0057725	2.19817e-05	TRUE	TRUE	0.00205952	-0.000750774	decreasing_risk	rising_protective_allele
150	6:31005726:G:A	6	31005726	rs2844670	G	A	A	G	G	-0.431003	0.0218749	2.028e-86	MUC22 - HCG22	BMI-adjusted hip circumference (PMID: 34021172)	ancient	ALL	2.861	0-529	0.0050889	0.0167536	FALSE	FALSE	0.00601035	0.000835238	increasing_risk	rising_risk_allele
151	6:31018407:A:G	6	31018407	rs2517532	A	G	G	A	A	-0.114043	0.0171639	3.046e-11	MUC22 - HCG22	hypothyroidism (PMID: 22493691)	ancient	ALL	-0.0512	0-529	-0.000331	1	FALSE	FALSE	0.00159033	-3.35266e-05	decreasing_risk	falling_risk_allele
152	6:31018546:C:T	6	31018546	rs2523864	C	T	C	T	T	0.116084	0.0172576	1.737e-11	MUC22 - HCG22	intraocular pressure change measurement (PMID: 25813999); response to triamcinolone acetonide (PMID: 25813999)	ancient	ALL	4.8118	0-529	0.0051377	0.00192093	FALSE	FALSE	0.0016188	0.000360884	increasing_risk	rising_risk_allele
153	6:31070664:G:A	6	31070664	rs9263582	G	A	G	A	G	-0.28117	0.033772	8.395e-17	NA	NA	ancient	ALL	0.4874	0-529	0.0029893	0.323486	FALSE	TRUE	0.00392092	-0.000245702	decreasing_risk	rising_protective_allele
154	6:31087934:G:A	6	31087934	rs3095320	G	A	G	A	G	-0.305866	0.0183767	3.333e-62	NA	NA	ancient	ALL	3.5544	0-529	-0.0051894	0.00767064	FALSE	TRUE	0.00426531	0.000880663	increasing_risk	falling_protective_allele
155	6:31091862:A:G	6	31091862	rs3094205	A	G	A	G	A	-0.187656	0.0183111	1.206e-24	NA	NA	ancient	ALL	0.063	0-529	-0.0002549	0.722616	FALSE	TRUE	0.00261687	0.000104478	increasing_risk	falling_protective_allele
156	6:31091992:A:G	6	31091992	rs3094204	A	G	G	A	A	-0.218171	0.0168983	3.912e-38	PSORS1C1	BMI-adjusted waist circumference (PMID: 34021172); BMI-adjusted waist-hip ratio (PMID: 34021172, 34021172)	ancient	ALL	-0.0269	0-529	0.0001357	1	FALSE	FALSE	0.0030424	0	decreasing_risk	rising_risk_allele
157	6:31097301:C:T	6	31097301	rs3130559	C	T	C	T	T	0.195164	0.0210315	1.701e-20	PSORS1C1	BMI-adjusted waist-hip ratio (PMID: 34021172); chronic obstructive pulmonary disease (PMID: 23144326); surfactant protein D measurement (PMID: 23144326)	ancient	ALL	1.4006	0-529	-0.0033583	0.0941938	FALSE	FALSE	0.00272156	-0.000442644	decreasing_risk	falling_risk_allele
158	6:31105413:A:G	6	31105413	rs1265099	A	G	A	G	A	-0.112833	0.0173179	7.251e-11	PSORS1C1, PSORS1C2	schizophrenia (PMID: 30626913); unipolar depression (PMID: 30626913)	ancient	ALL	0.5045	0-529	0.0012071	0.315143	FALSE	TRUE	0.00157346	-0.000125529	decreasing_risk	rising_protective_allele
159	6:31105633:C:T	6	31105633	rs2074478	C	T	C	T	C	-0.313569	0.0211062	6.292e-50	PSORS1C1, PSORS1C2	Oral ulcer (PMID: 30837455)	ancient	ALL	1.9789	0-529	0.003087	0.0466546	FALSE	TRUE	0.00437273	-0.000805089	decreasing_risk	rising_protective_allele
160	6:31105891:A:G	6	31105891	rs2233952	A	G	G	A	A	-0.327576	0.025261	1.867e-38	NA	NA	ancient	ALL	2.5253	0-529	-0.0039659	0.0246174	FALSE	FALSE	0.00456805	-0.00070974	decreasing_risk	falling_risk_allele
161	6:31107087:T:C	6	31107087	rs3094663	T	C	C	T	T	-0.247485	0.018158	2.672e-42	NA	NA	ancient	ALL	1.4034	0-529	-0.003163	0.0938654	FALSE	FALSE	0.00345118	-0.000720313	decreasing_risk	falling_risk_allele
162	6:31107733:C:T	6	31107733	rs1966	C	T	C	T	T	0.1657	0.021748	2.554e-14	NA	NA	ancient	ALL	5.7677	0-529	-0.0046495	0.000682834	FALSE	FALSE	0.0023107	-0.000636632	decreasing_risk	falling_risk_allele
163	6:31111356:C:T	6	31111356	rs9263739	C	T	C	T	T	0.197354	0.0234139	3.489e-17	CCHCR1	ulcerative colitis (PMID: 19915573)	ancient	ALL	2.1047	0-529	0.0057509	0.0402006	FALSE	FALSE	0.00275211	0.000377741	increasing_risk	rising_risk_allele
164	6:31111400:T:C	6	31111400	rs9263740	T	C	T	C	C	0.150358	0.0217437	4.678e-12	NA	NA	ancient	ALL	0.3293	0-529	0.0012803	0.417055	FALSE	FALSE	0.00209675	0.000148438	increasing_risk	rising_risk_allele
165	6:31113214:C:A	6	31113214	rs1265074	C	A	C	A	C	-0.1657	0.0217354	2.468e-14	NA	NA	ancient	ALL	5.5484	0-529	-0.0056044	0.000864768	FALSE	TRUE	0.0023107	0.000734037	increasing_risk	falling_protective_allele
166	6:31114573:G:A	6	31114573	rs2240064	G	A	G	A	G	-0.111899	0.0170204	4.885e-11	NA	NA	ancient	ALL	0.0083	0-529	3.52e-05	0.897483	FALSE	TRUE	0.00156044	-3.28965e-05	decreasing_risk	rising_protective_allele
167	6:31118511:T:G	6	31118511	rs130067	T	G	T	G	G	0.166055	0.0217518	2.275e-14	CCHCR1	prostate carcinoma (PMID: 21743467)	ancient	ALL	5.6825	0-529	-0.0046006	0.000748411	FALSE	FALSE	0.00231564	-0.000637993	decreasing_risk	falling_risk_allele
168	6:31119422:C:T	6	31119422	rs1265110	C	T	C	T	T	0.193342	0.02684	5.868e-13	NA	NA	ancient	ALL	-0.008	0-529	8.69e-05	1	FALSE	FALSE	0.00269616	5.39559e-05	increasing_risk	rising_risk_allele
169	6:31119589:G:T	6	31119589	rs1265109	G	T	G	T	T	0.11485	0.0191831	2.137e-09	NA	NA	ancient	ALL	9.2701	0-529	-0.0056504	1.66358e-05	TRUE	FALSE	0.00160158	-0.000608451	decreasing_risk	falling_risk_allele
170	6:31122330:G:A	6	31122330	rs130077	G	A	G	A	G	-0.175187	0.0237863	1.771e-13	NA	NA	ancient	ALL	1.8995	0-529	0.0044542	0.0512832	FALSE	TRUE	0.00244299	-0.000317786	decreasing_risk	rising_protective_allele
171	6:31124849:C:T	6	31124849	rs3130453	C	T	C	T	C	-0.135667	0.0170595	1.827e-15	NA	NA	ancient	ALL	0.0342	0-529	-0.0001329	0.793681	FALSE	TRUE	0.00189188	0	decreasing_risk	falling_protective_allele
172	6:31126944:C:T	6	31126944	rs3094187	C	T	C	T	C	-0.119115	0.0169992	2.433e-12	NA	NA	ancient	ALL	0.4695	0-529	-0.0010118	0.332535	FALSE	TRUE	0.00166107	0.000122359	increasing_risk	falling_protective_allele
173	6:31130593:G:A	6	31130593	rs1419881	G	A	G	A	G	-0.115748	0.0171075	1.325e-11	TCF19	hepatitis B virus infection (PMID: 23760081)	ancient	ALL	0.1738	0-529	-0.0015517	0.555475	FALSE	TRUE	0.0016141	0.000134693	increasing_risk	falling_protective_allele
174	6:31134888:T:C	6	31134888	rs3130931	T	C	T	C	T	-0.219698	0.018138	9.064e-34	POU5F1, TCF19	type 2 diabetes mellitus (PMID: 32541925)	ancient	ALL	0.0158	0-529	0.0011123	0.858908	FALSE	TRUE	0.00306369	-0.000251778	decreasing_risk	rising_protective_allele
175	6:31136453:A:G	6	31136453	rs3130501	A	G	G	A	A	-0.263517	0.0190421	1.49e-43	POU5F1	Stevens-Johnson syndrome (PMID: 21801394); toxic epidermal necrolysis (PMID: 21801394); type 2 diabetes mellitus (PMID: 28869590, 28869590)	ancient	ALL	1.2598	0-529	-0.0020616	0.112439	FALSE	FALSE	0.00367476	-0.000563185	decreasing_risk	falling_risk_allele
176	6:31142245:C:A	6	31142245	rs3094188	C	A	C	A	C	-0.190703	0.0174801	1.036e-27	POU5F1, PSORS1C3	Stevens-Johnson syndrome (PMID: 21801394); toxic epidermal necrolysis (PMID: 21801394)	ancient	ALL	9.7924	0-529	0.0061631	9.62318e-06	TRUE	TRUE	0.00265936	-0.00105089	decreasing_risk	rising_protective_allele
177	6:31162963:A:G	6	31162963	rs4713447	A	G	G	A	A	-0.142025	0.0172365	1.726e-16	NA	NA	ancient	ALL	2.4562	0-529	0.0028428	0.0266646	FALSE	FALSE	0.00198054	0.000350227	increasing_risk	rising_risk_allele
178	6:31167815:A:G	6	31167815	rs3868075	A	G	G	A	A	-0.141909	0.0172375	1.832e-16	NA	NA	ancient	ALL	3.3745	0-529	0.0044082	0.00938002	FALSE	FALSE	0.00197893	0.000506283	increasing_risk	rising_risk_allele
179	6:31167927:C:T	6	31167927	rs4122189	C	T	C	T	T	0.173996	0.0204009	1.478e-17	NA	NA	ancient	ALL	0.2682	0-529	-0.0018203	0.463929	FALSE	FALSE	0.00242638	-0.000137883	decreasing_risk	falling_risk_allele
180	6:31184020:A:G	6	31184020	rs9295967	A	G	A	G	A	-0.173758	0.0217774	1.477e-15	NA	NA	ancient	ALL	4.9299	0-529	-0.005458	0.00168929	FALSE	TRUE	0.00242307	0.000682951	increasing_risk	falling_protective_allele
181	6:31184196:A:G	6	31184196	rs3869109	A	G	G	A	A	-0.248499	0.0170321	3.248e-48	HCG27 - HLA-C	coronary artery disease (PMID: 22319020)	ancient	ALL	6.0586	0-529	0.006288	0.000499589	FALSE	FALSE	0.00346533	0.00100828	increasing_risk	rising_risk_allele
182	6:31195218:C:T	6	31195218	rs6928399	C	T	C	T	T	0.149545	0.0179054	6.716e-17	HCG27 - HLA-C	BMI-adjusted waist circumference (PMID: 34021172); BMI-adjusted waist-hip ratio (PMID: 34021172, 34021172)	ancient	ALL	0.1259	0-529	-0.0014541	0.61581	FALSE	FALSE	0.0020854	-0.000129184	decreasing_risk	falling_risk_allele
183	6:31206616:A:G	6	31206616	rs3130531	A	G	A	G	A	-0.18057	0.0172221	1.015e-25	NA	NA	ancient	ALL	0.6774	0-529	0.0013292	0.244441	FALSE	TRUE	0.00251805	-0.000264245	decreasing_risk	rising_protective_allele
184	6:31209510:C:T	6	31209510	rs3130712	C	T	T	C	C	-0.232539	0.0170291	1.874e-42	NA	NA	ancient	ALL	4.4714	0-529	-0.0040147	0.00278565	FALSE	FALSE	0.00324277	-0.000910787	decreasing_risk	falling_risk_allele
185	6:31243170:G:A	6	31243170	rs3132486	G	A	A	G	G	-0.165006	0.0167766	7.919e-23	NA	NA	ancient	ALL	0.506	0-529	0.001085	0.314424	FALSE	FALSE	0.00230101	0.000121205	increasing_risk	rising_risk_allele
186	6:31244520:G:A	6	31244520	rs2524070	G	A	G	A	G	-0.147225	0.0233339	2.8e-10	NA	NA	ancient	ALL	3.437	0-529	-0.0041124	0.00874587	FALSE	TRUE	0.00205305	0.000462251	increasing_risk	falling_protective_allele
187	6:31251462:C:T	6	31251462	rs2394963	C	T	C	T	T	0.151521	0.0185015	2.62e-16	NA	NA	ancient	ALL	3.3379	0-529	0.0041124	0.00977306	FALSE	FALSE	0.00211296	0.000429864	increasing_risk	rising_risk_allele
188	6:31258837:G:A	6	31258837	rs9468925	G	A	G	A	G	-0.134332	0.0175351	1.849e-14	WASF5P - LINC02571	Vitiligo (PMID: 20526339)	ancient	ALL	3.2724	0-529	-0.0033067	0.0105191	FALSE	TRUE	0.00187326	0.000447274	increasing_risk	falling_protective_allele
189	6:31262169:T:C	6	31262169	rs3873379	T	C	T	C	C	0.148732	0.0185007	9.039e-16	NA	NA	ancient	ALL	3.6089	0-529	0.0053359	0.00721841	FALSE	FALSE	0.00207407	0.000475119	increasing_risk	rising_risk_allele
190	6:31273745:T:C	6	31273745	rs3873386	T	C	T	C	C	0.151404	0.0174369	3.855e-18	LINC02571 - HLA-B	BMI-adjusted hip circumference (PMID: 34021172)	ancient	ALL	8.8001	0-529	-0.0057725	2.7256e-05	TRUE	FALSE	0.00211134	-0.000777264	decreasing_risk	falling_risk_allele
191	6:31334945:T:C	6	31334945	rs2844575	T	C	T	C	C	0.201871	0.0170695	2.849e-32	DHFRP2 - RNU6-283P	BMI-adjusted hip circumference (PMID: 34021172); Lymphocyte-to-monocyte ratio (PMID: 34469753); eosinophil count (PMID: 34469753); lymphocyte count (PMID: 34469753)	ancient	ALL	0.3408	0-529	0.0018691	0.409036	FALSE	FALSE	0.0028151	0.000397318	increasing_risk	rising_risk_allele
192	6:31350704:C:T	6	31350704	rs1521	C	T	C	T	C	-0.295129	0.0191773	1.926e-53	HLA-S - MICA	Graves disease (PMID: 21841780, 31050781); Thyrotoxic periodic paralysis (PMID: 31050781)	ancient	ALL	41.568	0-529	-0.0181504	7.65979e-20	TRUE	TRUE	0.00411559	0.0010035	increasing_risk	falling_protective_allele
193	6:31352348:T:C	6	31352348	rs9266773	T	C	T	C	C	0.393635	0.0306886	1.161e-37	NA	NA	ancient	ALL	1.4785	0-529	0.0058213	0.0855065	FALSE	FALSE	0.00548926	0.000372562	increasing_risk	rising_risk_allele
194	6:31384792:T:C	6	31384792	rs9266845	T	C	C	T	C	0.106695	0.0193262	3.376e-08	NA	NA	ancient	ALL	13.8067	0-529	0.0071153	1.48149e-07	TRUE	TRUE	0.00148786	-0.000768121	decreasing_risk	rising_protective_allele
195	6:31428967:G:A	6	31428967	rs2596472	G	A	A	G	G	-0.290877	0.0186011	4.035e-55	LINC01149 - HCP5	eosinophil count (PMID: 32888494)	ancient	ALL	36.175	0-529	0.0161485	1.80223e-17	TRUE	FALSE	0.00405629	0.00121758	increasing_risk	rising_risk_allele
196	6:31431780:T:G	6	31431780	rs2395029	T	G	T	G	G	0.288349	0.0492713	4.849e-09	HCP5	AIDS (PMID: 19115949); HIV-1 infection (PMID: 20041166, 20041166, 21051598); drug-induced liver injury (PMID: 19483685, 30661239); psoriasis (PMID: 18369459)	ancient	ALL	19.0038	0-529	0.055919	7.04696e-10	TRUE	FALSE	0.00402104	0.000159192	increasing_risk	rising_risk_allele
197	6:31435869:C:T	6	31435869	rs4713466	C	T	T	C	T	0.260845	0.0269716	4e-22	HCP5	BMI-adjusted waist-hip ratio (PMID: 34021172, 34021172)	ancient	ALL	0.7726	0-529	-0.0046279	0.213845	FALSE	TRUE	0.0036375	0.000217645	increasing_risk	falling_protective_allele
198	6:31446466:G:A	6	31446466	rs2248372	G	A	A	G	G	-0.232058	0.0181248	1.57e-37	HCP5	BMI-adjusted waist-hip ratio (PMID: 34021172); MHC class I polypeptide-related sequence B measurement (PMID: 28240269)	ancient	ALL	3.37	0-529	0.0034288	0.00942746	FALSE	FALSE	0.00323606	0.000908718	increasing_risk	rising_risk_allele
199	6:31446546:T:C	6	31446546	rs2248373	T	C	T	C	T	-0.22058	0.0178647	5.041e-35	NA	NA	ancient	ALL	1.5358	0-529	-0.0035781	0.079671	FALSE	TRUE	0.003076	0.000576459	increasing_risk	falling_protective_allele
200	6:31446796:G:A	6	31446796	rs2248462	G	A	G	A	G	-0.257218	0.0213164	1.585e-33	HCP5 - MICB-DT	Hodgkins lymphoma (PMID: 22286212)	ancient	ALL	5.6181	0-529	-0.0058486	0.000802172	FALSE	TRUE	0.00358691	0.00133369	increasing_risk	falling_protective_allele
201	6:31447588:C:T	6	31447588	rs2516513	C	T	C	T	T	0.254247	0.0212161	4.327e-33	HCP5 - MICB-DT	clostridium difficile infection (PMID: 32376702); response to bezlotoxumab (PMID: 32376702)	ancient	ALL	6.248	0-529	-0.0060927	0.000407824	FALSE	FALSE	0.00354549	-0.00142792	decreasing_risk	falling_risk_allele
202	6:31449994:T:C	6	31449994	rs2516509	T	C	T	C	C	0.256959	0.0213051	1.699e-33	NA	NA	ancient	ALL	4.6716	0-529	-0.0044542	0.00223814	FALSE	FALSE	0.0035833	-0.00106963	decreasing_risk	falling_risk_allele
203	6:31461089:A:G	6	31461089	rs3130922	A	G	G	A	A	-0.27907	0.0176174	1.633e-56	NA	NA	ancient	ALL	0.0021	0-529	1.08e-05	0.948327	FALSE	FALSE	0.00389164	7.8242e-05	increasing_risk	rising_risk_allele
204	6:31483415:C:A	6	31483415	rs2844494	C	A	A	C	C	-0.209612	0.0178659	8.682e-32	NA	NA	ancient	ALL	18.8693	0-529	0.0109971	8.0888e-10	TRUE	FALSE	0.00292305	0.00105111	increasing_risk	rising_risk_allele
205	6:31506691:G:A	6	31506691	rs2071596	G	A	G	A	G	-0.275227	0.0230213	6.091e-33	ATP6V1G2-DDX39B, DDX39B	mean corpuscular volume (PMID: 32888494); reticulocyte count (PMID: 32888494, 32888494); reticulocyte measurement (PMID: 32888494)	ancient	ALL	4.8572	0-529	-0.0057753	0.0018283	FALSE	TRUE	0.00383804	0.00133671	increasing_risk	falling_protective_allele
206	6:31515799:G:A	6	31515799	rs2071591	G	A	G	A	G	-0.19407	0.0179547	3.125e-27	ATP6V1G2, NFKBIL1	late-onset myasthenia gravis (PMID: 26562150)	ancient	ALL	0.7672	0-529	-0.0025771	0.215453	FALSE	TRUE	0.00270632	0.000410266	increasing_risk	falling_protective_allele
207	6:31522669:G:A	6	31522669	rs6929796	G	A	G	A	G	-0.273253	0.0229434	1.051e-32	NFKBIL1	HbA1c measurement (PMID: 34059833); eosinophil count (PMID: 32888494); reticulocyte count (PMID: 27863252, 27863252, 27863252, 27863252); reticulocyte measurement (PMID: 32888494)	ancient	ALL	4.987	0-529	-0.0057998	0.00158766	FALSE	TRUE	0.00381053	0.00137707	increasing_risk	falling_protective_allele
208	6:31529883:C:T	6	31529883	rs2516390	C	T	T	C	C	-0.161013	0.0171416	5.825e-21	NA	NA	ancient	ALL	1.1601	0-529	0.0019151	0.127704	FALSE	FALSE	0.00224533	0.000314876	increasing_risk	rising_risk_allele
209	6:31531215:T:G	6	31531215	rs928815	T	G	G	T	T	-0.161098	0.0171417	5.559e-21	NA	NA	ancient	ALL	1.0668	0-529	0.0018174	0.144102	FALSE	FALSE	0.00224652	0.000293643	increasing_risk	rising_risk_allele
210	6:31555130:A:G	6	31555130	rs2256965	A	G	G	A	A	-0.175129	0.0170022	7.018e-25	LST1	self reported educational attainment (PMID: 30038396)	ancient	ALL	17.0997	0-529	0.0093126	4.97443e-09	TRUE	FALSE	0.00244218	0.000976372	increasing_risk	rising_risk_allele
211	6:31572927:T:C	6	31572927	rs9378200	T	C	T	C	C	0.342349	0.0369949	2.163e-20	NA	NA	ancient	ALL	9.6024	0-529	0.0398818	1.17418e-05	TRUE	FALSE	0.00477407	0.000376477	increasing_risk	rising_risk_allele
212	6:31575276:C:T	6	31575276	rs9348876	C	T	T	C	T	0.323793	0.0363215	4.894e-19	NA	NA	ancient	ALL	6.0805	0-529	-0.0349229	0.000487992	FALSE	TRUE	0.0045153	0.000381647	increasing_risk	falling_protective_allele
213	6:31597753:G:A	6	31597753	rs2242660	G	A	A	G	G	-0.0961806	0.0174639	3.642e-08	NA	NA	ancient	ALL	-0.01	0-529	-0.0009658	1	FALSE	FALSE	0.00134124	-2.67804e-05	decreasing_risk	falling_risk_allele
214	6:31610384:C:T	6	31610384	rs1077394	C	T	T	C	C	-0.346988	0.0174444	4.856e-88	NA	NA	ancient	ALL	0.2817	0-529	0.000792	0.452894	FALSE	FALSE	0.00483876	0.000242293	increasing_risk	rising_risk_allele
215	6:31610529:A:G	6	31610529	rs1077393	A	G	A	G	A	-0.287549	0.0169253	9.852e-65	BAG6	neuroticism measurement (PMID: 29500382); worry measurement (PMID: 29500382)	ancient	ALL	6.1269	0-529	-0.0058974	0.000464312	FALSE	TRUE	0.00400988	0.00126567	increasing_risk	falling_protective_allele
216	6:31610686:A:G	6	31610686	rs1052486	A	G	G	A	A	-0.287282	0.0169224	1.228e-64	NA	NA	ancient	ALL	5.8556	0-529	0.0047471	0.00062125	FALSE	FALSE	0.00400616	0.00119586	increasing_risk	rising_risk_allele
217	6:31613739:T:C	6	31613739	rs3130048	T	C	T	C	C	0.11082	0.0194829	1.285e-08	BAG6	body mass index (PMID: 30239722, 31669095)	ancient	ALL	39.0475	0-529	0.0233413	9.82022e-19	TRUE	FALSE	0.00154539	0.000419725	increasing_risk	rising_risk_allele
218	6:31627523:C:T	6	31627523	rs3130617	C	T	T	C	C	-0.397702	0.0187454	6.805e-100	NA	NA	ancient	ALL	20.2234	0-529	0.0127793	2.02043e-10	TRUE	FALSE	0.00554596	0.00140342	increasing_risk	rising_risk_allele
219	6:31628733:C:T	6	31628733	rs805262	C	T	C	T	T	0.234584	0.0169457	1.398e-43	NA	NA	ancient	ALL	3.9484	0-529	-0.0047255	0.00495223	FALSE	FALSE	0.00327128	-0.000902119	decreasing_risk	falling_risk_allele
220	6:31669496:C:T	6	31669496	rs1266071	C	T	C	T	T	0.350267	0.0295734	2.312e-32	ABHD16A	monocyte percentage of leukocytes (PMID: 32888494)	ancient	ALL	0.0183	0-529	-0.0002549	0.848282	FALSE	FALSE	0.00488448	0.000357886	increasing_risk	falling_risk_allele
221	6:31679307:A:G	6	31679307	rs805286	A	G	G	A	A	-0.124657	0.019081	6.445e-11	NA	NA	ancient	ALL	0.104	0-529	0.0014541	0.64834	FALSE	FALSE	0.00173834	0.000154219	increasing_risk	rising_risk_allele
222	6:31681160:G:A	6	31681160	rs385306	G	A	G	A	G	-0.132846	0.0200133	3.182e-11	NA	NA	ancient	ALL	0.4191	0-529	-0.0021376	0.359912	FALSE	TRUE	0.00185254	0.000235084	increasing_risk	falling_protective_allele
223	6:31688217:A:G	6	31688217	rs805294	A	G	A	G	A	-0.0967312	0.0175962	3.857e-08	LY6G6C, MPIG6B	eosinophil count (PMID: 34469753)	ancient	ALL	0.2482	0-529	0.0018203	0.481086	FALSE	TRUE	0.00134892	-0.000103179	decreasing_risk	rising_protective_allele
224	6:31802541:T:C	6	31802541	rs9368699	T	C	T	C	C	0.322274	0.0461558	2.904e-12	NA	NA	ancient	ALL	24.4675	0-529	0.0572646	2.64587e-12	TRUE	FALSE	0.00449411	0.000259095	increasing_risk	rising_risk_allele
225	6:31815723:G:T	6	31815723	rs12210887	G	T	G	T	T	0.26566	0.0383992	4.569e-12	NA	NA	ancient	ALL	22.0403	0-529	0.0608779	3.15129e-11	TRUE	FALSE	0.00370463	0.000213579	increasing_risk	rising_risk_allele
226	6:32071893:C:T	6	32071893	rs3134954	C	T	T	C	C	-0.727694	0.0217806	9.743e-245	TNXB	intraocular pressure measurement (PMID: 30054594)	ancient	ALL	22.8763	0-529	0.0199111	1.34171e-11	TRUE	FALSE	0.0101477	0.00154331	increasing_risk	rising_risk_allele
227	6:32126002:A:G	6	32126002	rs3134603	A	G	G	A	A	-0.745977	0.022019	1.368e-251	NA	NA	ancient	ALL	18.6303	0-529	0.0200792	1.03352e-09	TRUE	FALSE	0.0104027	0.00135319	increasing_risk	rising_risk_allele
228	6:32147761:T:C	6	32147761	rs3134943	T	C	T	C	T	-0.779921	0.0215538	1.052e-286	NA	NA	ancient	ALL	19.1214	0-529	-0.0188613	6.24671e-10	TRUE	TRUE	0.010876	0.00165286	increasing_risk	falling_protective_allele
229	6:32151443:C:T	6	32151443	rs2070600	C	T	C	T	T	0.491677	0.0427446	1.279e-30	AGER	FEV/FEC ratio (PMID: 20010834, 23284291, 20010835, 28166213, 30804560); advanced glycation end-product measurement (PMID: 28369058); blood protein measurement (PMID: 27532455, 29875488); cancer (PMID: 32887889); chronic obstructive pulmonary disease (PMID: 28166215, 30804561, 33909500); emphysema imaging measurement (PMID: 26030696); forced expiratory volume (PMID: 30804560); gas trapping measure…	ancient	ALL	4.8951	0-529	0.0255479	0.00175444	FALSE	FALSE	0.00685645	0.00024396	increasing_risk	rising_risk_allele
230	6:32171683:T:C	6	32171683	rs2071277	T	C	C	T	C	0.269449	0.0168752	2.165e-57	NOTCH4	age-related macular degeneration (PMID: 22694956)	ancient	ALL	3.9962	0-529	0.0038194	0.00469741	FALSE	TRUE	0.00375748	-0.00106112	decreasing_risk	rising_protective_allele
231	6:32184345:T:C	6	32184345	rs404860	T	C	T	C	C	0.310064	0.0242433	1.873e-37	NOTCH4	asthma (PMID: 21804548)	ancient	ALL	16.5807	0-529	0.0265029	8.48176e-09	TRUE	FALSE	0.00432385	0.000593471	increasing_risk	rising_risk_allele
232	6:32185796:C:T	6	32185796	rs8192591	C	T	C	T	T	0.412943	0.0505385	3.062e-16	NA	NA	ancient	ALL	14.6032	0-529	0.0604873	6.50639e-08	TRUE	FALSE	0.0057585	0.000204894	increasing_risk	rising_risk_allele
233	6:32186264:T:C	6	32186264	rs436388	T	C	C	T	T	-0.387708	0.0171331	2.238e-113	NA	NA	ancient	ALL	0.1251	0-529	0.0014541	0.616934	FALSE	FALSE	0.00540661	0.000391464	increasing_risk	rising_risk_allele
234	6:32187023:A:G	6	32187023	rs394657	A	G	A	G	A	-0.233446	0.017039	1.005e-42	NA	NA	ancient	ALL	3.7267	0-529	-0.0036241	0.00633167	FALSE	TRUE	0.00325542	0.000775382	increasing_risk	falling_protective_allele
235	6:32188383:T:C	6	32188383	rs422951	T	C	T	C	C	0.22665	0.0170557	2.688e-40	NOTCH4	chronic hepatitis B virus infection (PMID: 25802187)	ancient	ALL	0.2416	0-529	-0.00067	0.486976	FALSE	FALSE	0.00316064	-9.95879e-05	decreasing_risk	falling_risk_allele
236	6:32190620:T:C	6	32190620	rs3134931	T	C	T	C	C	0.263055	0.0188395	2.624e-44	NOTCH4	myeloperoxidase measurement (PMID: 23620142)	ancient	ALL	0.0429	0-529	0.0002549	0.769586	FALSE	FALSE	0.0036683	3.38248e-05	increasing_risk	rising_risk_allele
237	6:32191457:G:A	6	32191457	rs375244	G	A	G	A	G	-0.183562	0.0210733	3.021e-18	NA	NA	ancient	ALL	0.7245	0-529	0.0033583	0.228688	FALSE	TRUE	0.00255978	-0.000449188	decreasing_risk	rising_protective_allele
238	6:32191607:C:T	6	32191607	rs8192565	C	T	C	T	T	0.203954	0.0298771	8.706e-12	NA	NA	ancient	ALL	1.1364	0-529	-0.0028917	0.131662	FALSE	FALSE	0.00284414	-0.000300386	decreasing_risk	falling_risk_allele
239	6:32205110:T:C	6	32205110	rs9267911	T	C	C	T	C	0.283956	0.0171677	1.887e-61	NA	NA	ancient	ALL	0.2616	0-529	0.001747	0.46948	FALSE	TRUE	0.00395977	-0.000581495	decreasing_risk	rising_protective_allele
240	6:32212985:C:T	6	32212985	rs17576984	C	T	T	C	T	0.193827	0.0298604	8.52e-11	NA	NA	ancient	ALL	13.2427	0-529	0.0090957	2.65537e-07	TRUE	TRUE	0.00270293	-0.00161303	decreasing_risk	rising_protective_allele
241	6:32218989:G:A	6	32218989	rs9296015	G	A	G	A	G	-0.17626	0.0222998	2.699e-15	NOTCH4 - TSBP1-AS1	rheumatoid arthritis (PMID: 21505073); systemic scleroderma (PMID: 21779181)	ancient	ALL	3.4789	0-529	0.0054795	0.00834546	FALSE	TRUE	0.00245795	-0.000471442	decreasing_risk	rising_protective_allele
242	6:32244627:T:C	6	32244627	rs3130340	T	C	C	T	C	0.111938	0.0204136	4.17e-08	NA	NA	ancient	ALL	1.1751	0-529	0.0020127	0.125267	FALSE	TRUE	0.00156097	-0.000161527	decreasing_risk	rising_protective_allele
243	6:32245827:C:T	6	32245827	rs3115553	C	T	T	C	T	0.111602	0.0204034	4.506e-08	NA	NA	ancient	ALL	1.4915	0-529	0.0023057	0.0841432	FALSE	TRUE	0.0015563	-0.000178298	decreasing_risk	rising_protective_allele
244	6:32265528:C:T	6	32265528	rs17422797	C	T	C	T	T	0.200404	0.0329423	1.176e-09	NA	NA	ancient	ALL	0.8553	0-529	0.0047255	0.190908	FALSE	FALSE	0.00279464	0.000236523	increasing_risk	rising_risk_allele
245	6:32266506:G:A	6	32266506	rs6906662	G	A	G	A	G	-0.311155	0.0364394	1.354e-17	NA	NA	ancient	ALL	0.7861	0-529	0.0046767	0.209888	FALSE	TRUE	0.00433907	-0.000317924	decreasing_risk	rising_protective_allele
246	6:32299822:G:A	6	32299822	rs1003878	G	A	G	A	G	-0.152918	0.0208876	2.461e-13	NA	NA	ancient	ALL	3.8385	0-529	0.0071669	0.00559291	FALSE	TRUE	0.00213245	-0.000391455	decreasing_risk	rising_protective_allele
247	6:32317635:G:A	6	32317635	rs2076537	G	A	G	A	G	-0.192614	0.0176559	1.04e-27	NA	NA	ancient	ALL	0.5399	0-529	-0.0021621	0.298742	FALSE	TRUE	0.00268601	0.00028187	increasing_risk	falling_protective_allele
248	6:32322393:C:T	6	32322393	rs1265759	C	T	C	T	C	-0.427422	0.0167493	1.22e-143	NA	NA	ancient	ALL	0.2577	0-529	-0.0006944	0.472811	FALSE	TRUE	0.00596042	0.000312289	increasing_risk	falling_protective_allele
249	6:32323529:A:G	6	32323529	rs1265758	A	G	A	G	A	-0.422978	0.0167883	4.562e-140	NA	NA	ancient	ALL	0.1026	0-529	-0.0013564	0.650556	FALSE	TRUE	0.00589844	0.00037034	increasing_risk	falling_protective_allele
250	6:32336187:T:C	6	32336187	rs3129934	T	C	C	T	T	-0.834907	0.0222417	2.22507e-291	TSBP1, TSBP1-AS1	multiple sclerosis (PMID: 18941528, 22457343)	ancient	ALL	22.8977	0-529	0.0179307	1.31271e-11	TRUE	FALSE	0.0116428	0.00195054	increasing_risk	rising_risk_allele
251	6:32337686:A:G	6	32337686	rs3129941	A	G	G	A	A	-0.668291	0.0185884	4.696e-283	NA	NA	ancient	ALL	30.9465	0-529	0.0184434	3.62636e-15	TRUE	FALSE	0.00931934	0.00186547	increasing_risk	rising_risk_allele
252	6:32348145:A:G	6	32348145	rs2395157	A	G	A	G	A	-0.313479	0.0196742	3.712e-57	NA	NA	ancient	ALL	0.1374	0-529	0.0005967	0.60013	FALSE	TRUE	0.00437147	-0.000147475	decreasing_risk	rising_protective_allele
253	6:32354428:A:G	6	32354428	rs4424066	A	G	G	A	A	-0.333237	0.0171137	1.899e-84	TSBP1-AS1	BMI-adjusted waist-hip ratio (PMID: 26426971)	ancient	ALL	1.6233	0-529	-0.003456	0.0715718	FALSE	FALSE	0.00464701	-0.00087432	decreasing_risk	falling_risk_allele
254	6:32357715:C:T	6	32357715	rs12529049	C	T	C	T	T	0.171857	0.0244519	2.09e-12	NA	NA	ancient	ALL	1.2682	0-529	0.0032334	0.111248	FALSE	FALSE	0.00239654	0.000269598	increasing_risk	rising_risk_allele
255	6:32361111:C:T	6	32361111	rs3817973	C	T	T	C	T	0.334354	0.017122	6.372e-85	NA	NA	ancient	ALL	1.8365	0-529	-0.0026475	0.0553006	FALSE	TRUE	0.00466258	0.000798585	increasing_risk	falling_protective_allele
256	6:32363816:T:C	6	32363816	rs2076530	T	C	C	T	C	0.337152	0.0169976	1.478e-87	BTNL2, TSBP1-AS1	Sarcoidosis (PMID: 22936702)	ancient	ALL	2.0231	0-529	-0.0038222	0.0442709	FALSE	TRUE	0.0047016	0.000971533	increasing_risk	falling_protective_allele
257	6:32373698:G:T	6	32373698	rs3806156	G	T	G	T	T	0.2567	0.0179465	2.077e-46	BTNL2, TSBP1-AS1	Vitiligo (PMID: 20410501)	ancient	ALL	5.9988	0-529	-0.0045518	0.000532691	FALSE	FALSE	0.00357969	-0.00107742	decreasing_risk	falling_risk_allele
258	6:32380208:A:G	6	32380208	rs3129963	A	G	A	G	A	-0.132732	0.0225683	4.07e-09	NA	NA	ancient	ALL	0.5164	0-529	-0.0026748	0.309502	FALSE	TRUE	0.00185095	0.000231401	increasing_risk	falling_protective_allele
259	6:32380262:A:G	6	32380262	rs6932542	A	G	G	A	A	-0.371495	0.0167798	1.319e-108	NA	NA	ancient	ALL	0.2839	0-529	0.0007432	0.451134	FALSE	FALSE	0.0051805	0.000326572	increasing_risk	rising_risk_allele
260	6:32383108:A:G	6	32383108	rs9268528	A	G	A	G	A	-0.377899	0.0178549	2.008e-99	NA	NA	ancient	ALL	0.2801	0-529	-0.0007432	0.45418	FALSE	TRUE	0.00526981	0.000271498	increasing_risk	falling_protective_allele
261	6:32383223:T:C	6	32383223	rs9268530	T	C	T	C	C	0.161343	0.0230571	2.605e-12	NA	NA	ancient	ALL	0.7298	0-529	0.0035752	0.226994	FALSE	FALSE	0.00224994	0.000246496	increasing_risk	rising_risk_allele
262	6:32384721:A:G	6	32384721	rs9268542	A	G	A	G	A	-0.384781	0.0177864	8.704e-104	NA	NA	ancient	ALL	0.41	0-529	-0.0019912	0.36518	FALSE	TRUE	0.00536578	0.000502812	increasing_risk	falling_protective_allele
263	6:32387780:G:T	6	32387780	rs2395162	G	T	G	T	T	0.156888	0.0230189	9.387e-12	NA	NA	ancient	ALL	1.6419	0-529	-0.0040664	0.0699668	FALSE	FALSE	0.0021878	-0.00044245	decreasing_risk	falling_risk_allele
264	6:32387809:T:C	6	32387809	rs2395163	T	C	T	C	C	0.29935	0.0217743	5.247e-43	TSBP1-AS1 - HLA-DRA	BMI-adjusted waist circumference (PMID: 34021172); Parkinson disease (PMID: 22451204)	ancient	ALL	0.0113	0-529	0.0011123	0.880502	FALSE	FALSE	0.00417444	0.000193341	increasing_risk	rising_risk_allele
265	6:32389648:A:G	6	32389648	rs3135363	A	G	G	A	A	-0.236862	0.0189865	1.018e-35	TSBP1-AS1 - HLA-DRA	BMI-adjusted waist-hip ratio (PMID: 34021172, 34021172); hepatitis C induced liver cirrhosis (PMID: 23321320); response to vaccine (PMID: 21764829)	ancient	ALL	2.8764	0-529	0.0043593	0.0164624	FALSE	FALSE	0.00330305	0.00093279	increasing_risk	rising_risk_allele
266	6:32404859:A:G	6	32404859	rs2395173	A	G	G	A	A	-0.539413	0.0171187	6.313e-218	NA	NA	ancient	ALL	0.5357	0-529	0.0012315	0.300629	FALSE	FALSE	0.00752213	0.000869967	increasing_risk	rising_risk_allele
267	6:32404878:T:G	6	32404878	rs2395174	T	G	T	G	G	0.244878	0.01914	1.77e-37	NA	NA	ancient	ALL	-0.0434	0-529	0.000624	1	FALSE	FALSE	0.00341483	3.18485e-05	increasing_risk	rising_risk_allele
268	6:32411646:T:G	6	32411646	rs7192	T	G	G	T	T	-0.522715	0.0168275	7.601e-212	HLA-DRA	Henoch-Schoenlein purpura (PMID: 33591409)	ancient	ALL	1.7479	0-529	-0.0023057	0.0615247	FALSE	FALSE	0.00728927	-0.00129678	decreasing_risk	falling_risk_allele
269	6:32427789:T:C	6	32427789	rs9268832	T	C	T	C	T	-0.528508	0.0167894	1.703e-217	HLA-DRB9	Henoch-Schoenlein purpura (PMID: 33591409)	ancient	ALL	1.8734	0-529	0.0034804	0.0529087	FALSE	TRUE	0.00737007	-0.00167815	decreasing_risk	rising_protective_allele
270	6:32663564:A:G	6	32663564	rs5000634	A	G	A	G	A	-0.279978	0.0178447	1.778e-55	NA	NA	ancient	ALL	46.598	0-529	-0.0134629	4.73637e-22	TRUE	TRUE	0.00390431	0.00226768	increasing_risk	falling_protective_allele
271	6:32663851:C:T	6	32663851	rs6457617	C	T	C	T	T	0.359966	0.0169739	8.232e-100	HLA-DQB1 - MTCO3P1	Graves disease (PMID: 21841780, 31050781); IgG index (PMID: 25616667); Thyrotoxic periodic paralysis (PMID: 31050781); rheumatoid arthritis (PMID: 18668548, 17554300); systemic scleroderma (PMID: 20383147, 21750679)	ancient	ALL	43.9471	0-529	-0.0145616	6.90509e-21	TRUE	FALSE	0.00501974	-0.0022892	decreasing_risk	falling_risk_allele
272	6:32671248:G:A	6	32671248	rs1794275	G	A	G	A	G	-0.231806	0.0227114	1.853e-24	HLA-DQB1 - MTCO3P1	IGA glomerulonephritis (PMID: 22197929)	ancient	ALL	3.0368	0-529	-0.0034532	0.0137217	FALSE	TRUE	0.00323254	0.000630989	increasing_risk	falling_protective_allele
273	6:32680928:T:G	6	32680928	rs7765379	T	G	T	G	G	0.276149	0.0280098	6.267e-23	MTCO3P1 - HLA-DQB3	Crohn's disease (PMID: 23266558); rheumatoid arthritis (PMID: 21452313); typhoid fever (PMID: 25383971)	ancient	ALL	16.4448	0-529	-0.0082139	9.75437e-09	TRUE	FALSE	0.0038509	-0.00217521	decreasing_risk	falling_risk_allele
274	6:32681355:T:C	6	32681355	rs9275595	T	C	T	C	C	0.190918	0.0208323	4.975e-20	NA	NA	ancient	ALL	0.828	0-529	0.0021104	0.198144	FALSE	FALSE	0.00266236	0.000250889	increasing_risk	rising_risk_allele
275	6:32685685:G:A	6	32685685	rs3104398	G	A	G	A	G	-0.205549	0.0286512	7.274e-13	NA	NA	ancient	ALL	4.6826	0-529	0.0155654	0.00221144	FALSE	TRUE	0.00286639	-0.00021002	decreasing_risk	rising_protective_allele
276	6:32704523:G:A	6	32704523	rs9276310	G	A	G	A	G	-0.222519	0.0262471	2.294e-17	NA	NA	ancient	ALL	0.0906	0-529	0.0017958	0.670344	FALSE	TRUE	0.00310303	-0.000319795	decreasing_risk	rising_protective_allele
277	6:32745043:T:C	6	32745043	rs9276644	T	C	T	C	C	0.189951	0.0179144	2.878e-26	NA	NA	ancient	ALL	5.4551	0-529	-0.0044786	0.000956362	FALSE	FALSE	0.00264887	-0.000929191	decreasing_risk	falling_risk_allele
278	6:32752139:G:A	6	32752139	rs719654	G	A	G	A	G	-0.220647	0.0206948	1.534e-26	NA	NA	ancient	ALL	0.3523	0-529	0.0022841	0.401242	FALSE	TRUE	0.00307693	-0.00029881	decreasing_risk	rising_protective_allele
279	6:32757297:C:T	6	32757297	rs9276711	C	T	C	T	T	0.197476	0.017858	2.003e-28	NA	NA	ancient	ALL	6.1029	0-529	-0.0046983	0.000476412	FALSE	FALSE	0.00275381	-0.000992305	decreasing_risk	falling_risk_allele
280	6:32759448:G:A	6	32759448	rs3948793	G	A	G	A	G	-0.196258	0.0178825	5.048e-28	NA	NA	ancient	ALL	7.0808	0-529	-0.0051377	0.00016776	FALSE	TRUE	0.00273683	0.00106438	increasing_risk	falling_protective_allele
281	6:32763110:C:T	6	32763110	rs2621377	C	T	C	T	C	-0.260593	0.0171007	1.956e-52	NA	NA	ancient	ALL	12.0239	0-529	-0.007628	9.39736e-07	TRUE	TRUE	0.00363398	0.00124597	increasing_risk	falling_protective_allele
282	6:32765130:T:C	6	32765130	rs2621373	T	C	T	C	C	0.175545	0.0183191	9.461e-22	NA	NA	ancient	ALL	0.0803	0-529	-0.0013076	0.688605	FALSE	FALSE	0.00244797	-4.92169e-05	decreasing_risk	falling_risk_allele
283	6:32765182:G:A	6	32765182	rs7767167	G	A	A	G	G	-0.763	0.0225794	2.604e-250	NA	NA	ancient	ALL	23.6457	0-529	0.0243272	6.11801e-12	TRUE	FALSE	0.0106401	0.00116569	increasing_risk	rising_risk_allele
284	6:32765268:T:C	6	32765268	rs6912002	T	C	C	T	C	0.12579	0.0178652	1.908e-12	NA	NA	ancient	ALL	3.4669	0-529	0.0034532	0.00845818	FALSE	TRUE	0.00175415	-0.000510047	decreasing_risk	rising_protective_allele
285	6:32765451:C:T	6	32765451	rs1383261	C	T	T	C	T	0.12511	0.0178982	2.747e-12	NA	NA	ancient	ALL	4.3184	0-529	0.0048964	0.0032944	FALSE	TRUE	0.00174466	-0.00062867	decreasing_risk	rising_protective_allele
286	6:32766854:G:A	6	32766854	rs9276734	G	A	G	A	G	-0.124883	0.0178719	2.795e-12	NA	NA	ancient	ALL	4.6614	0-529	-0.0050673	0.0022632	FALSE	TRUE	0.0017415	0.000610083	increasing_risk	falling_protective_allele
287	6:32769663:T:C	6	32769663	rs2219893	T	C	C	T	C	0.162754	0.0181628	3.221e-19	NA	NA	ancient	ALL	-0.0512	0-529	-0.0003798	1	FALSE	TRUE	0.00226961	0.000111978	increasing_risk	falling_protective_allele
288	6:32780724:G:A	6	32780724	rs11244	G	A	G	A	G	-0.131362	0.019127	6.516e-12	HLA-DOB	Sarcoidosis (PMID: 26651848)	ancient	ALL	2.1767	0-529	-0.0028917	0.0369351	FALSE	TRUE	0.00183185	0.000404116	increasing_risk	falling_protective_allele
289	6:32782582:C:T	6	32782582	rs2071474	C	T	C	T	T	0.185848	0.0186425	2.082e-23	NA	NA	ancient	ALL	0.3307	0-529	0.0009385	0.416066	FALSE	FALSE	0.00259165	0.000284321	increasing_risk	rising_risk_allele
290	6:32782605:C:T	6	32782605	rs2071473	C	T	T	C	T	0.184283	0.0177093	2.327e-25	HLA-DOB	monocyte count (PMID: 34469753); mucocutaneous lymph node syndrome (PMID: 33106546)	ancient	ALL	-0.0288	0-529	0.0001601	1	FALSE	TRUE	0.00256984	0.000104594	increasing_risk	rising_protective_allele
291	6:32784620:C:T	6	32784620	rs2071472	C	T	C	T	T	0.185487	0.0186351	2.432e-23	NA	NA	ancient	ALL	0.1943	0-529	0.0016738	0.533036	FALSE	FALSE	0.00258662	0.000305416	increasing_risk	rising_risk_allele
292	6:32787056:C:T	6	32787056	rs1894406	C	T	T	C	T	0.177692	0.0178138	1.961e-23	NA	NA	ancient	ALL	0.2321	0-529	0.0016982	0.495668	FALSE	TRUE	0.00247792	-0.000206129	decreasing_risk	rising_protective_allele
293	6:32787570:T:C	6	32787570	rs2857106	T	C	T	C	C	0.221645	0.0220868	1.068e-23	NA	NA	ancient	ALL	3.6779	0-529	0.0072862	0.00668468	FALSE	FALSE	0.00309084	0.000403221	increasing_risk	rising_risk_allele
294	6:32796226:G:A	6	32796226	rs241453	G	A	G	A	G	-0.178648	0.0193789	3.007e-20	NA	NA	ancient	ALL	2.6804	0-529	0.0051162	0.0205943	FALSE	TRUE	0.00249126	-0.000630417	decreasing_risk	rising_protective_allele
295	6:32796346:T:C	6	32796346	rs241452	T	C	T	C	C	0.177812	0.0193652	4.23e-20	NA	NA	ancient	ALL	2.7241	0-529	0.0040635	0.0195885	FALSE	FALSE	0.00247959	0.000445785	increasing_risk	rising_risk_allele
296	6:32796685:A:G	6	32796685	rs241448	A	G	G	A	A	-0.175545	0.0193548	1.192e-19	NA	NA	ancient	ALL	2.9734	0-529	-0.0053359	0.014744	FALSE	FALSE	0.00244797	-0.000453317	decreasing_risk	falling_risk_allele
297	6:32796751:T:C	6	32796751	rs241447	T	C	T	C	C	0.179246	0.019358	2.053e-20	NA	NA	ancient	ALL	2.976	0-529	0.0043565	0.0147006	FALSE	FALSE	0.0024996	0.000632527	increasing_risk	rising_risk_allele
298	6:32804414:A:G	6	32804414	rs241427	A	G	G	A	A	-0.354523	0.0174469	8.535e-92	NA	NA	ancient	ALL	1.5669	0-529	0.0027208	0.0766848	FALSE	FALSE	0.00494383	0.000721658	increasing_risk	rising_risk_allele
299	6:32804798:G:A	6	32804798	rs3819721	G	A	G	A	G	-0.221645	0.019999	1.521e-28	NA	NA	ancient	ALL	0.6391	0-529	-0.0014268	0.258234	FALSE	TRUE	0.00309084	0.000180699	increasing_risk	falling_protective_allele
300	6:32804909:A:G	6	32804909	rs241425	A	G	G	A	A	-0.261595	0.0169274	7.101e-54	NA	NA	ancient	ALL	1.0668	0-529	0.0019151	0.144102	FALSE	FALSE	0.00364795	0.000514864	increasing_risk	rising_risk_allele
301	6:32804934:G:A	6	32804934	rs241424	G	A	A	G	G	-0.178768	0.0170079	7.7e-26	NA	NA	ancient	ALL	0.6925	0-529	0.0014268	0.239251	FALSE	FALSE	0.00249292	0.000288377	increasing_risk	rising_risk_allele
302	6:32808232:A:G	6	32808232	rs3763349	A	G	G	A	A	-0.198605	0.0169759	1.286e-31	NA	NA	ancient	ALL	1.6805	0-529	0.0024034	0.0667575	FALSE	FALSE	0.00276955	0.000400753	increasing_risk	rising_risk_allele
303	6:32809848:G:A	6	32809848	rs9357155	G	A	G	A	G	-0.162401	0.0263316	6.936e-10	PSMB8	kidney disease (PMID: 21399633)	ancient	ALL	2.0378	0-529	0.0061143	0.0435068	FALSE	TRUE	0.00226469	-0.000263222	decreasing_risk	rising_protective_allele
304	6:32811383:A:G	6	32811383	rs6924102	A	G	A	G	A	-0.188742	0.0172774	8.831e-28	NA	NA	ancient	ALL	0.2257	0-529	0.0016982	0.501671	FALSE	TRUE	0.00263202	-0.000314502	decreasing_risk	rising_protective_allele
305	6:32812916:T:C	6	32812916	rs2071540	T	C	C	T	T	-0.240276	0.0170276	3.252e-45	NA	NA	ancient	ALL	2.7308	0-529	0.0043593	0.0194388	FALSE	FALSE	0.00335066	0.000754028	increasing_risk	rising_risk_allele
306	6:32822858:G:T	6	32822858	rs4713600	G	T	G	T	T	0.19565	0.0172639	9.017e-30	NA	NA	ancient	ALL	1.7462	0-529	-0.0033583	0.0616511	FALSE	FALSE	0.00272835	-0.000542361	decreasing_risk	falling_risk_allele
307	6:32825348:T:C	6	32825348	rs2071477	T	C	T	C	C	0.196137	0.0172553	6.121e-30	NA	NA	ancient	ALL	1.9828	0-529	-0.0035048	0.046439	FALSE	FALSE	0.00273513	-0.000571625	decreasing_risk	falling_risk_allele
308	6:32838664:T:C	6	32838664	rs6929078	T	C	C	T	C	0.171144	0.0178705	1e-21	NA	NA	ancient	ALL	-0.0029	0-529	-1.36e-05	1	FALSE	TRUE	0.00238661	7.06714e-05	increasing_risk	falling_protective_allele
309	6:32852448:C:T	6	32852448	rs1002985	C	T	C	T	C	-0.634723	0.0342932	1.757e-76	NA	NA	ancient	ALL	6.2773	0-529	0.0251573	0.000395232	FALSE	TRUE	0.00885124	-0.000350419	decreasing_risk	rising_protective_allele
310	6:32865997:T:C	6	32865997	rs241404	T	C	T	C	C	0.177931	0.017272	6.923e-25	NA	NA	ancient	ALL	-0.0474	0-529	-0.000331	1	FALSE	FALSE	0.00248126	0.00010154	increasing_risk	falling_risk_allele
311	6:32870057:G:A	6	32870057	rs3101942	G	A	A	G	G	-0.212204	0.017067	1.717e-35	NA	NA	ancient	ALL	2.7063	0-529	0.0043105	0.0199919	FALSE	FALSE	0.00295919	0.000672624	increasing_risk	rising_risk_allele
312	6:32899296:C:T	6	32899296	rs154978	C	T	T	C	C	-0.227534	0.0169102	2.861e-41	NA	NA	ancient	ALL	4.1984	0-529	0.0052871	0.00375882	FALSE	FALSE	0.00317297	0.000929359	increasing_risk	rising_risk_allele
313	6:32899485:A:G	6	32899485	rs3132131	A	G	G	A	A	-0.283297	0.0175883	2.273e-58	NA	NA	ancient	ALL	0.6894	0-529	0.0016221	0.240306	FALSE	FALSE	0.00395059	0.0004088	increasing_risk	rising_risk_allele
314	6:32905811:A:G	6	32905811	rs714289	A	G	A	G	G	0.510125	0.0334939	2.223e-52	NA	NA	ancient	ALL	8.681	0-529	0.0270127	3.08941e-05	TRUE	FALSE	0.00711372	0.000343018	increasing_risk	rising_risk_allele
315	6:32914613:C:T	6	32914613	rs194682	C	T	C	T	T	0.102033	0.0180878	1.691e-08	NA	NA	ancient	ALL	0.1259	0-529	-0.0004258	0.61581	FALSE	FALSE	0.00142285	-2.91201e-05	decreasing_risk	falling_risk_allele
316	6:32921774:T:G	6	32921774	rs3135029	T	G	G	T	T	-0.479706	0.0279666	5.985e-66	NA	NA	ancient	ALL	2.1289	0-529	0.009999	0.0390705	FALSE	FALSE	0.00668952	0.000453281	increasing_risk	rising_risk_allele
317	6:32941910:G:T	6	32941910	rs620202	G	T	G	T	T	0.141103	0.0188723	7.62e-14	NA	NA	ancient	ALL	0.1782	0-529	0.0016738	0.550512	FALSE	FALSE	0.00196768	0.000180036	increasing_risk	rising_risk_allele
318	6:32951662:T:C	6	32951662	rs3135034	T	C	T	C	C	0.258771	0.032624	2.158e-15	NA	NA	ancient	ALL	0.0404	0-529	0.0005479	0.776216	FALSE	FALSE	0.00360857	0.000244917	increasing_risk	rising_risk_allele
319	6:32973281:T:C	6	32973281	rs416622	T	C	T	C	C	0.101368	0.0169007	1.999e-09	NA	NA	ancient	ALL	6.086	0-529	-0.0051133	0.000485123	FALSE	FALSE	0.00141359	-0.000447623	decreasing_risk	falling_risk_allele
320	6:32975381:A:G	6	32975381	rs453779	A	G	G	A	A	-0.093126	0.0169865	4.197e-08	NA	NA	ancient	ALL	3.5138	0-529	0.0049941	0.00802628	FALSE	FALSE	0.00129864	0.000341885	increasing_risk	rising_risk_allele
321	6:32975511:A:G	6	32975511	rs2267647	A	G	G	A	A	-0.10643	0.0178741	2.61e-09	HLA-DOA	eosinophil count (PMID: 34469753)	ancient	ALL	1.8688	0-529	0.0040419	0.0532008	FALSE	FALSE	0.00148417	0.000273001	increasing_risk	rising_risk_allele
322	6:32977535:G:A	6	32977535	rs396090	G	A	A	G	G	-0.111094	0.0169691	5.877e-11	NA	NA	ancient	ALL	4.039	0-529	0.0039659	0.00448059	FALSE	FALSE	0.00154921	0.000433105	increasing_risk	rising_risk_allele
323	6:32985052:G:A	6	32985052	rs3130604	G	A	A	G	G	-0.236889	0.0229134	4.722e-25	NA	NA	ancient	ALL	7.6095	0-529	0.0122451	9.57353e-05	TRUE	FALSE	0.00330342	0.000429712	increasing_risk	rising_risk_allele
324	6:33083121:T:C	6	33083121	rs1810472	T	C	T	C	C	0.13045	0.0189705	6.135e-12	NA	NA	ancient	ALL	5.011	0-529	-0.0053603	0.00154681	FALSE	FALSE	0.00181914	-0.00061343	decreasing_risk	falling_risk_allele
325	6:33098966:C:A	6	33098966	rs2294478	C	A	C	A	C	-0.11205	0.0169786	4.127e-11	NA	NA	ancient	ALL	3.956	0-529	-0.0038194	0.00491079	FALSE	TRUE	0.00156253	0.000366857	increasing_risk	falling_protective_allele
326	6:33107955:T:G	6	33107955	rs4713610	T	G	T	G	G	0.229036	0.0237844	5.992e-22	NA	NA	ancient	ALL	8.3787	0-529	-0.0059678	4.24763e-05	TRUE	FALSE	0.00319391	-0.00116171	decreasing_risk	falling_risk_allele
327	6:33124658:G:T	6	33124658	rs9277912	G	T	G	T	T	0.220023	0.0236922	1.591e-20	NA	NA	ancient	ALL	7.6706	0-529	-0.0057237	8.97379e-05	TRUE	FALSE	0.00306823	-0.00105131	decreasing_risk	falling_risk_allele
328	6:33256397:G:A	6	33256397	rs9277965	G	A	G	A	G	-0.129084	0.023612	4.58e-08	NA	NA	ancient	ALL	0.1942	0-529	-0.0018935	0.533142	FALSE	TRUE	0.00180008	5.66781e-05	increasing_risk	falling_protective_allele
329	6:33326434:C:T	6	33326434	rs9278019	C	T	C	T	T	0.141448	0.0253804	2.502e-08	NA	NA	ancient	ALL	2.488	0-529	-0.003795	0.0257013	FALSE	FALSE	0.0019725	-0.000265072	decreasing_risk	falling_risk_allele
330	6:33535466:T:C	6	33535466	rs210131	T	C	C	T	T	-0.178899	0.032017	2.302e-08	GGNBP1	multiple sclerosis (PMID: 26920376); systolic blood pressure (PMID: 26920376)	ancient	ALL	7.7252	0-529	0.021544	8.4699e-05	TRUE	FALSE	0.00249475	0.000182791	increasing_risk	rising_risk_allele
331	6:135624811:G:A	6	135624811	rs6931735	G	A	A	G	G	-0.105531	0.0187236	1.738e-08	AHI1	platelet-to-lymphocyte ratio (PMID: 34469753)	ancient	ALL	0.5141	0-529	-0.0021376	0.310582	FALSE	FALSE	0.00147163	-0.000201008	decreasing_risk	falling_risk_allele
332	6:135715375:C:T	6	135715375	rs2614265	C	T	T	C	C	-0.121244	0.0188887	1.373e-10	AHI1	monocyte count (PMID: 32888494)	ancient	ALL	0.4653	0-529	-0.00204	0.334707	FALSE	FALSE	0.00169075	-0.000213213	decreasing_risk	falling_risk_allele
333	6:135739355:C:A	6	135739355	rs11154801	C	A	C	A	A	0.136627	0.0193191	1.526e-12	AHI1	multiple sclerosis (PMID: 24076602, 21833088)	ancient	ALL	-0.0426	0-529	-0.000746	1	FALSE	FALSE	0.00190526	-7.7969e-05	decreasing_risk	falling_risk_allele
334	6:135859697:G:A	6	135859697	rs9402715	G	A	G	A	G	-0.103369	0.0187112	3.306e-08	NA	NA	ancient	ALL	0.3438	0-529	0.0008409	0.406982	FALSE	TRUE	0.00144148	-0.000121365	decreasing_risk	rising_protective_allele
335	6:135939355:A:G	6	135939355	rs719885	A	G	A	G	G	0.116538	0.0195423	2.471e-09	NA	NA	ancient	ALL	0.0376	0-529	-0.0001573	0.783911	FALSE	FALSE	0.00162512	-4.91658e-05	decreasing_risk	falling_risk_allele
336	6:137422752:T:C	6	137422752	rs276568	T	C	T	C	T	-0.0989399	0.0181208	4.761e-08	NA	NA	ancient	ALL	0.1265	0-529	0.0014541	0.614971	FALSE	TRUE	0.00137972	-0.000114774	decreasing_risk	rising_protective_allele
337	6:159465977:T:C	6	159465977	rs1738074	T	C	T	C	C	0.123864	0.0188726	5.268e-11	TAGAP, TAGAP-AS1	celiac disease (PMID: 20190752); multiple sclerosis (PMID: 21833088, 31604244); myeloid white cell count (PMID: 32888493, 32888493)	ancient	ALL	2.4431	0-529	0.0038466	0.0270722	FALSE	FALSE	0.00172729	0.000447483	increasing_risk	rising_risk_allele
338	6:159472295:G:A	6	159472295	rs212402	G	A	G	A	A	0.1207	0.0198813	1.271e-09	TAGAP-AS1	celiac disease (PMID: 24999842)	ancient	ALL	1.7636	0-529	0.0034072	0.0603697	FALSE	FALSE	0.00168316	0.000349894	increasing_risk	rising_risk_allele
1	1:2553624:T:C	1	2553624	rs3890745	T	C	C	T	C	0.147688	0.0196585	5.792e-14	MMEL1	diffuse large B-cell lymphoma (PMID: 31407831); rheumatoid arthritis (PMID: 31407831)	ancient	ANA	1.6101	0-529	-0.0046495	0.0727347	FALSE	TRUE	0.00205952	0.00024412	increasing_risk	falling_protective_allele
2	1:2709164:C:A	1	2709164	rs4648356	C	A	C	A	C	-0.149429	0.0196774	3.104e-14	TTC34	multiple sclerosis (PMID: 21833088)	ancient	ANA	0.4343	0-529	0.0026963	0.351343	FALSE	TRUE	0.00208379	-0.00028601	decreasing_risk	rising_protective_allele
3	1:92935411:T:G	1	92935411	rs6662618	T	G	G	T	T	-0.147126	0.0233024	2.723e-10	RN7SL824P - GFI1	multiple sclerosis (PMID: 26920376); type 2 diabetes mellitus (PMID: 26920376)	ancient	ANA	1.4893	0-529	-0.0046006	0.0843722	FALSE	FALSE	0.00205168	-0.000334251	decreasing_risk	falling_risk_allele
4	1:92944994:A:G	1	92944994	rs4970702	A	G	A	G	A	-0.108944	0.019229	1.465e-08	NA	NA	ancient	ANA	1.1926	0-529	0.002794	0.122489	FALSE	TRUE	0.00151923	-0.00024478	decreasing_risk	rising_protective_allele
5	1:93004497:T:C	1	93004497	rs7513775	T	C	T	C	T	-0.1144	0.019189	2.496e-09	NA	NA	ancient	ANA	0.7322	0-529	0.0022081	0.226231	FALSE	TRUE	0.00159531	-0.000194327	decreasing_risk	rising_protective_allele
6	1:93017221:C:A	1	93017221	rs6603986	C	A	C	A	C	-0.110467	0.0192278	9.181e-09	NA	NA	ancient	ANA	0.5007	0-529	0.0027236	0.316972	FALSE	TRUE	0.00154047	-0.000202602	decreasing_risk	rising_protective_allele
7	1:93108402:G:A	1	93108402	rs10747446	G	A	G	A	G	-0.11538	0.019131	1.629e-09	NA	NA	ancient	ANA	1.0872	0-529	0.002794	0.140324	FALSE	TRUE	0.00160898	-0.000227088	decreasing_risk	rising_protective_allele
8	1:93139374:T:C	1	93139374	rs4294424	T	C	T	C	T	-0.111362	0.0191889	6.495e-09	NA	NA	ancient	ANA	1.4506	0-529	0.0031846	0.0885136	FALSE	TRUE	0.00155295	-0.000246905	decreasing_risk	rising_protective_allele
9	1:93148377:C:T	1	93148377	rs11810217	C	T	C	T	C	-0.140023	0.020384	6.454e-12	EVI5	multiple sclerosis (PMID: 21833088)	ancient	ANA	0.5308	0-529	-0.0017198	0.302851	FALSE	TRUE	0.00195262	0.000201359	increasing_risk	falling_protective_allele
10	1:93210876:T:C	1	93210876	rs12746893	T	C	T	C	T	-0.141239	0.0203783	4.183e-12	NA	NA	ancient	ANA	0.1789	0-529	-0.0018447	0.549731	FALSE	TRUE	0.00196958	0.00024452	increasing_risk	falling_protective_allele
11	1:93215718:T:C	1	93215718	rs6604014	T	C	T	C	T	-0.108406	0.0191947	1.626e-08	NA	NA	ancient	ANA	0.5536	0-529	0.0026748	0.292691	FALSE	TRUE	0.00151172	-0.000254289	decreasing_risk	rising_protective_allele
12	1:93218776:A:G	1	93218776	rs1337107	A	G	A	G	A	-0.112078	0.0191721	5.039e-09	NA	NA	ancient	ANA	0.5493	0-529	0.0027236	0.294574	FALSE	TRUE	0.00156293	-0.000262902	decreasing_risk	rising_protective_allele
13	1:93274450:T:G	1	93274450	rs12738964	T	G	T	G	T	-0.132956	0.01984	2.064e-11	NA	NA	ancient	ANA	-0.0184	0-529	-0.0006728	1	FALSE	TRUE	0.00185408	5.34924e-05	increasing_risk	falling_protective_allele
14	1:93303603:T:C	1	93303603	rs6604026	T	C	T	C	T	-0.123721	0.0197517	3.757e-10	NA	NA	ancient	ANA	0.0531	0-529	-0.0004502	0.744513	FALSE	TRUE	0.00172529	3.27002e-05	increasing_risk	falling_protective_allele
15	1:101240893:T:C	1	101240893	rs7552544	T	C	T	C	C	0.11149	0.0179507	5.267e-10	VCAM1 - EXTL2	multiple sclerosis (PMID: 24076602)	ancient	ANA	1.1308	0-529	0.0037734	0.132617	FALSE	FALSE	0.00155474	0.00034957	increasing_risk	rising_risk_allele
16	1:101272079:A:G	1	101272079	rs12746227	A	G	A	G	G	0.167462	0.0285883	4.693e-09	NA	NA	ancient	ANA	0.0041	0-529	-0.0010634	0.927847	FALSE	FALSE	0.00233526	-4.06092e-05	decreasing_risk	falling_risk_allele
17	1:101322866:A:G	1	101322866	rs7541397	A	G	G	A	G	0.121421	0.0201006	1.535e-09	NA	NA	ancient	ANA	0.7562	0-529	0.0020616	0.218773	FALSE	TRUE	0.00169322	-0.000266579	decreasing_risk	rising_protective_allele
18	1:101350306:C:T	1	101350306	rs11809572	C	T	C	T	C	-0.170502	0.0289703	3.971e-09	NA	NA	ancient	ANA	0.008	0-529	-0.0011123	0.899343	FALSE	TRUE	0.00237766	4.07397e-05	increasing_risk	falling_protective_allele
19	1:101426960:C:T	1	101426960	rs11588568	C	T	C	T	C	-0.162799	0.0294741	3.324e-08	NA	NA	ancient	ANA	0.2183	0-529	-0.0022353	0.508768	FALSE	TRUE	0.00227024	0.000157738	increasing_risk	falling_protective_allele
20	1:101486061:C:T	1	101486061	rs11588410	C	T	C	T	C	-0.160076	0.0293112	4.728e-08	NA	NA	ancient	ANA	0.2245	0-529	-0.0012315	0.50281	FALSE	TRUE	0.00223226	5.60383e-05	increasing_risk	falling_protective_allele
21	1:117100957:A:G	1	117100957	rs1335532	A	G	A	G	A	-0.163343	0.027236	2.006e-09	CD58	multiple sclerosis (PMID: 21833088)	ancient	ANA	4.672	0-529	0.0171495	0.00223717	FALSE	TRUE	0.00227782	-0.000192782	decreasing_risk	rising_protective_allele
22	11:60832282:T:C	11	60832282	rs650258	T	C	T	C	C	0.11205	0.0186117	1.74e-09	CD6 - CD5	multiple sclerosis (PMID: 21833088)	ancient	ANA	0.0857	0-529	0.0016005	0.678871	FALSE	FALSE	0.00156253	0.000131265	increasing_risk	rising_risk_allele
23	12:6446777:G:A	12	6446777	rs1860545	G	A	G	A	A	0.105261	0.0174453	1.602e-09	TNFRSF1A	Crohn's disease (PMID: 26974007); ankylosing spondylitis (PMID: 26974007, 23749187, 23749187); psoriasis (PMID: 26974007); sclerosing cholangitis (PMID: 26974007); ulcerative colitis (PMID: 26974007)	ancient	ANA	-0.0246	0-529	0.0005996	1	FALSE	FALSE	0.00146786	7.64955e-05	increasing_risk	rising_risk_allele
24	14:69254191:C:T	14	69254191	rs4902647	C	T	C	T	T	0.10303	0.018734	3.806e-08	RNU6-921P - ZFP36L1	multiple sclerosis (PMID: 21833088)	ancient	ANA	0.9797	0-529	-0.0035537	0.161578	FALSE	FALSE	0.00143676	-0.000270989	decreasing_risk	falling_risk_allele
25	14:88419358:T:C	14	88419358	rs2301123	T	C	T	C	C	0.188742	0.0341681	3.315e-08	NA	NA	ancient	ANA	0.7173	0-529	0.0028917	0.231015	FALSE	FALSE	0.00263202	0.000483161	increasing_risk	rising_risk_allele
26	14:88473178:G:T	14	88473178	rs1372363	G	T	T	G	T	0.227905	0.036903	6.584e-10	NA	NA	ancient	ANA	0.2761	0-529	-0.0015733	0.45742	FALSE	TRUE	0.00317814	0.000192276	increasing_risk	falling_protective_allele
27	14:88487689:C:A	14	88487689	rs2119704	C	A	C	A	C	-0.233446	0.0371935	3.462e-10	LINC01147	multiple sclerosis (PMID: 21833088)	ancient	ANA	0.3125	0-529	0.0017198	0.429195	FALSE	TRUE	0.00325542	-0.000571258	decreasing_risk	rising_protective_allele
28	16:11085968:C:T	16	11085968	rs7403919	C	T	T	C	T	0.125223	0.0204523	9.201e-10	NA	NA	ancient	ANA	0.2098	0-529	0.0020888	0.517137	FALSE	TRUE	0.00174624	-0.000194505	decreasing_risk	rising_protective_allele
29	16:11092319:C:A	16	11092319	rs8062322	C	A	C	A	C	-0.139952	0.0216551	1.028e-10	NA	NA	ancient	ANA	0.0591	0-529	0.0014052	0.730995	FALSE	TRUE	0.00195163	-0.000183866	decreasing_risk	rising_protective_allele
30	16:11111347:C:T	16	11111347	rs9935174	C	T	T	C	T	0.147341	0.020622	9.012e-13	NA	NA	ancient	ANA	1.2883	0-529	0.0033799	0.108454	FALSE	TRUE	0.00205467	-0.000288555	decreasing_risk	rising_protective_allele
31	16:11142720:T:C	16	11142720	rs3901386	T	C	C	T	C	0.138688	0.0205163	1.381e-11	NA	NA	ancient	ANA	-0.0194	0-529	-0.000331	1	FALSE	TRUE	0.001934	0	decreasing_risk	falling_protective_allele
32	16:11169683:T:G	16	11169683	rs725613	T	G	G	T	G	0.149312	0.0208801	8.619e-13	CLEC16A	eosinophil count (PMID: 32888493, 32888493); sclerosing cholangitis (PMID: 27992413)	ancient	ANA	0.9225	0-529	-0.0034316	0.174366	FALSE	TRUE	0.00208217	0.000362945	increasing_risk	falling_protective_allele
33	16:11177801:A:G	16	11177801	rs7200786	A	G	G	A	A	-0.142887	0.0190472	6.296e-14	CLEC16A	multiple sclerosis (PMID: 21833088); systemic lupus erythematosus (PMID: 26502338)	ancient	ANA	0.305	0-529	0.0024306	0.434788	FALSE	FALSE	0.00199257	0.000180089	increasing_risk	rising_risk_allele
34	16:11187783:G:A	16	11187783	rs12924729	G	A	G	A	G	-0.144679	0.0211201	7.369e-12	CLEC16A	biliary liver cirrhosis (PMID: 21399635); primary biliary cirrhosis (PMID: 26394269)	ancient	ANA	0.3118	0-529	0.0022841	0.429713	FALSE	TRUE	0.00201755	-0.000274657	decreasing_risk	rising_protective_allele
35	16:11189888:T:C	16	11189888	rs12599402	T	C	C	T	C	0.148036	0.02027	2.81e-13	NA	NA	ancient	ANA	-0.0157	0-529	0.0002333	1	FALSE	TRUE	0.00206437	0	decreasing_risk	rising_protective_allele
36	16:11199678:C:T	16	11199678	rs998592	C	T	C	T	T	0.145373	0.0203194	8.406e-13	NA	NA	ancient	ANA	-0.0174	0-529	-0.0008193	1	FALSE	FALSE	0.00202723	-3.88089e-05	decreasing_risk	falling_risk_allele
37	16:11201428:T:C	16	11201428	rs9933507	T	C	C	T	C	0.145951	0.0202857	6.257e-13	NA	NA	ancient	ANA	0.0259	0-529	-0.0002061	0.81996	FALSE	TRUE	0.00203529	3.96865e-05	increasing_risk	falling_protective_allele
38	16:11203730:A:G	16	11203730	rs12103174	A	G	G	A	A	-0.150939	0.0202961	1.031e-13	NA	NA	ancient	ANA	-0.0172	0-529	0.0007216	1	FALSE	FALSE	0.00210485	6.01396e-05	increasing_risk	rising_risk_allele
39	19:6668972:C:T	19	6668972	rs1077667	C	T	C	T	T	0.148848	0.0211852	2.125e-12	TNFSF14	granulocyte percentage of myeloid white cells (PMID: 27863252); monocyte percentage of leukocytes (PMID: 27863252); multiple sclerosis (PMID: 24076602, 21833088, 31604244)	ancient	ANA	10.748	0-529	0.0154677	3.54567e-06	TRUE	FALSE	0.00207569	0.000563756	increasing_risk	rising_risk_allele
40	19:18304700:A:G	19	18304700	rs874628	A	G	A	G	A	-0.113841	0.0207837	4.316e-08	MPV17L2	BMI-adjusted waist-hip ratio (PMID: 30778226, 30778226, 30778226, 30778226); multiple sclerosis (PMID: 21833088)	ancient	ANA	-0.0213	0-529	-0.0006728	1	FALSE	TRUE	0.00158751	0	decreasing_risk	falling_protective_allele
41	3:27788780:C:T	3	27788780	rs11129295	C	T	C	T	C	-0.109213	0.0191318	1.14e-08	EOMES - LINC01980	multiple sclerosis (PMID: 21833088)	ancient	ANA	1.3167	0-529	0.0044326	0.104637	FALSE	TRUE	0.00152298	-0.000280405	decreasing_risk	rising_protective_allele
42	3:28071444:A:C	3	28071444	rs669607	A	C	A	C	C	0.120712	0.0181523	2.932e-11	LINC01967	Epstein Barr virus nuclear antigen 1 IgG measurement (PMID: 26819262); multiple sclerosis (PMID: 26819262, 21833088)	ancient	ANA	-0.0034	0-529	-3.8e-05	1	FALSE	FALSE	0.00168333	1.77101e-05	increasing_risk	falling_risk_allele
43	3:101748638:A:G	3	101748638	rs771767	A	G	G	A	A	-0.112525	0.0196377	1.004e-08	LINC02085 - ZPLD1	C-reactive protein measurement (PMID: 26920376); multiple sclerosis (PMID: 26920376, 21833088)	ancient	ANA	0.8344	0-529	0.0036513	0.196419	FALSE	FALSE	0.00156916	0.000232372	increasing_risk	rising_risk_allele
44	3:101755738:C:A	3	101755738	rs1398607	C	A	C	A	C	-0.116182	0.0202836	1.017e-08	LINC02085 - ZPLD1	multiple sclerosis (PMID: 26920376); triglyceride measurement (PMID: 26920376)	ancient	ANA	3.8907	0-529	-0.0072862	0.00527869	FALSE	TRUE	0.00162016	0.000266468	increasing_risk	falling_protective_allele
45	3:101756221:C:T	3	101756221	rs10804863	C	T	T	C	C	-0.115736	0.0202856	1.161e-08	NA	NA	ancient	ANA	3.6251	0-529	0.007997	0.00708931	FALSE	FALSE	0.00161395	0.000350721	increasing_risk	rising_risk_allele
46	3:119205050:T:C	3	119205050	rs7650774	T	C	T	C	C	0.150939	0.0249976	1.559e-09	NA	NA	ancient	ANA	0.3807	0-529	0.0017686	0.382891	FALSE	FALSE	0.00210485	0.000146247	increasing_risk	rising_risk_allele
47	3:119219934:G:A	3	119219934	rs2293370	G	A	G	A	G	-0.150009	0.0246021	1.078e-09	TIMMDC1	biliary liver cirrhosis (PMID: 23000144, 21399635); multiple sclerosis (PMID: 21833088); primary biliary cirrhosis (PMID: 26394269, 22961000, 30643196, 34033851, 34033851)	ancient	ANA	0.049	0-529	0.0014541	0.754243	FALSE	TRUE	0.00209188	-0.000128126	decreasing_risk	rising_protective_allele
48	3:119260944:A:G	3	119260944	rs6804441	A	G	A	G	A	-0.141333	0.0252538	2.187e-08	CD80	systemic lupus erythematosus (PMID: 23273568)	ancient	ANA	0.485	0-529	0.0033583	0.32468	FALSE	TRUE	0.0019709	-0.000202989	decreasing_risk	rising_protective_allele
49	3:121660664:A:C	3	121660664	rs4285028	A	C	A	C	A	-0.112945	0.0205191	3.705e-08	SLC15A2	high density lipoprotein cholesterol measurement (PMID: 26920376); multiple sclerosis (PMID: 26920376, 21833088)	ancient	ANA	0.5108	0-529	0.0026992	0.31214	FALSE	TRUE	0.00157502	-0.000216026	decreasing_risk	rising_protective_allele
50	3:121770539:G:T	3	121770539	rs2255214	G	T	G	T	T	0.0995994	0.0178948	2.609e-08	Y_RNA - CD86	multiple sclerosis (PMID: 24076602)	ancient	ANA	0.1479	0-529	0.000792	0.586528	FALSE	FALSE	0.00138892	7.29169e-05	increasing_risk	rising_risk_allele
51	3:121770858:G:T	3	121770858	rs2715267	G	T	G	T	G	-0.107508	0.0182925	4.173e-09	NA	NA	ancient	ANA	0.1498	0-529	-0.0008409	0.584133	FALSE	TRUE	0.00149921	6.06577e-05	increasing_risk	falling_protective_allele
52	5:40392728:T:C	5	40392728	rs4613763	T	C	T	C	T	-0.193674	0.0258561	6.864e-14	NA	Crohn's disease (PMID: 18587394); multiple sclerosis (PMID: 21833088)	ancient	ANA	0.1647	0-529	-0.0024034	0.566013	FALSE	TRUE	0.00270078	-8.58281e-05	decreasing_risk	falling_protective_allele
53	6:27037080:C:T	6	27037080	rs13194491	C	T	C	T	C	-0.235625	0.0321646	2.378e-13	VN1R13P - VN1R11P	HbA1c measurement (PMID: 34059833); iron biomarker measurement (PMID: 19084217)	ancient	ANA	0.0368	0-529	0.1	0.786166	FALSE	TRUE	0.0032858	-3.65705e-07	decreasing_risk	rising_protective_allele
54	6:28436060:C:T	6	28436060	rs2531815	C	T	T	C	C	-0.112882	0.0186197	1.34e-09	NA	NA	ancient	ANA	3.9582	0-529	0.0089248	0.00489887	FALSE	FALSE	0.00157415	0.000457895	increasing_risk	rising_risk_allele
55	6:28447915:T:C	6	28447915	rs1029328	T	C	T	C	T	-0.209207	0.0255165	2.426e-16	NA	NA	ancient	ANA	1.7115	0-529	-0.0096083	0.0642941	FALSE	TRUE	0.0029174	-6.30958e-05	decreasing_risk	falling_protective_allele
56	6:28461221:C:T	6	28461221	rs2859355	C	T	T	C	C	-0.114221	0.0179628	2.034e-10	NA	NA	ancient	ANA	3.4126	0-529	0.0092177	0.00898805	FALSE	FALSE	0.00159282	0.00040175	increasing_risk	rising_risk_allele
57	6:28484869:T:C	6	28484869	rs11757000	T	C	T	C	T	-0.205794	0.0236939	3.77e-18	NA	NA	ancient	ANA	4.3724	0-529	-0.015956	0.00310486	FALSE	TRUE	0.0028698	-2.57611e-05	decreasing_risk	falling_protective_allele
58	6:28502550:A:G	6	28502550	rs451774	A	G	G	A	G	0.125839	0.0184527	9.131e-12	NA	NA	ancient	ANA	1.8003	0-529	0.0068956	0.0577587	FALSE	TRUE	0.00175483	-0.00027347	decreasing_risk	rising_protective_allele
59	6:29537975:G:A	6	29537975	rs1233400	G	A	G	A	G	-0.131248	0.0238981	3.974e-08	NA	NA	ancient	ANA	0.6447	0-529	-0.0066787	0.256159	FALSE	TRUE	0.00183026	-4.53914e-05	decreasing_risk	falling_protective_allele
60	6:29539482:G:A	6	29539482	rs1233399	G	A	G	A	G	-0.140988	0.0215039	5.513e-11	NA	NA	ancient	ANA	7.1192	0-529	-0.0091689	0.00016105	FALSE	TRUE	0.00196608	0.000841968	increasing_risk	falling_protective_allele
61	6:29540745:C:T	6	29540745	rs362510	C	T	C	T	T	0.141909	0.0214986	4.088e-11	NA	NA	ancient	ANA	7.4272	0-529	-0.0083604	0.000116137	TRUE	FALSE	0.00197893	-0.000790206	decreasing_risk	falling_risk_allele
62	6:29559295:C:T	6	29559295	rs1233384	C	T	C	T	T	0.161461	0.0252903	1.722e-10	NA	NA	ancient	ANA	0.0749	0-529	0.0029677	0.698727	FALSE	FALSE	0.00225157	8.91394e-05	increasing_risk	rising_risk_allele
63	6:29631744:C:T	6	29631744	rs3130252	C	T	T	C	C	-0.270103	0.021679	1.246e-35	NA	NA	ancient	ANA	0.4435	0-529	-0.0113662	0.346292	FALSE	FALSE	0.0037666	2.0479e-05	increasing_risk	falling_risk_allele
64	6:29634012:A:G	6	29634012	rs3130253	A	G	G	A	A	-0.383833	0.02906	7.858e-40	MOG	hemoglobin measurement (PMID: 32327693)	ancient	ANA	0.023	0-529	0.1	0.830176	FALSE	FALSE	0.00535256	5.95732e-07	increasing_risk	rising_risk_allele
65	6:29635928:T:C	6	29635928	rs2071653	T	C	T	C	T	-0.262979	0.0199767	1.408e-39	NA	NA	ancient	ANA	0.494	0-529	-0.0058974	0.320232	FALSE	TRUE	0.00366726	0.000200243	increasing_risk	falling_protective_allele
66	6:29673483:G:A	6	29673483	rs3131863	G	A	G	A	G	-0.192437	0.0182985	7.249e-26	NA	NA	ancient	ANA	-0.0015	0-529	-0.0009658	1	FALSE	TRUE	0.00268354	4.7978e-05	increasing_risk	falling_protective_allele
67	6:29679047:C:T	6	29679047	rs1610594	C	T	T	C	C	-0.189463	0.0182901	3.819e-25	NA	NA	ancient	ANA	0.067	0-529	-0.0011338	0.71432	FALSE	FALSE	0.00264206	0.00017932	increasing_risk	falling_risk_allele
68	6:29683944:C:T	6	29683944	rs2517912	C	T	C	T	T	0.199915	0.0169463	4.044e-32	NA	NA	ancient	ANA	0.5087	0-529	0.0028917	0.313137	FALSE	FALSE	0.00278783	0.000257723	increasing_risk	rising_risk_allele
69	6:29695713:C:T	6	29695713	rs2523404	C	T	C	T	T	0.181162	0.016954	1.19e-26	NA	NA	ancient	ANA	0.212	0-529	-0.0032607	0.514948	FALSE	FALSE	0.00252631	-0.00013532	decreasing_risk	falling_risk_allele
70	6:29700079:C:T	6	29700079	rs2523399	C	T	C	T	C	-0.185234	0.0167791	2.462e-28	NA	NA	ancient	ANA	2.3279	0-529	0.0056289	0.0309488	FALSE	TRUE	0.00258309	-0.000721332	decreasing_risk	rising_protective_allele
71	6:29702510:G:A	6	29702510	rs2523395	G	A	G	A	G	-0.185246	0.0170041	1.229e-27	NA	NA	ancient	ANA	4.557	0-529	0.0064561	0.00253661	FALSE	TRUE	0.00258326	-0.000905773	decreasing_risk	rising_protective_allele
72	6:29703262:A:G	6	29703262	rs2394160	A	G	A	G	A	-0.185125	0.0170079	1.364e-27	NA	NA	ancient	ANA	8.9344	0-529	0.008751	2.3667e-05	TRUE	TRUE	0.00258158	-0.00120174	decreasing_risk	rising_protective_allele
73	6:29706933:A:G	6	29706933	rs932338	A	G	G	A	A	-0.251692	0.0210464	5.83e-33	NA	NA	ancient	ANA	10.6003	0-529	0.0259169	4.13635e-06	TRUE	FALSE	0.00350986	0.000560638	increasing_risk	rising_risk_allele
74	6:29710726:A:G	6	29710726	rs4713240	A	G	A	G	A	-0.209857	0.0199584	7.39e-26	NA	NA	ancient	ANA	0.0159	0-529	0.0003526	0.858467	FALSE	TRUE	0.00292647	-7.29353e-05	decreasing_risk	rising_protective_allele
75	6:29724310:T:C	6	29724310	rs1633068	T	C	T	C	T	-0.24998	0.0210257	1.346e-32	NA	NA	ancient	ANA	1.2135	0-529	-0.0139052	0.119261	FALSE	TRUE	0.00348598	0.000137621	increasing_risk	falling_protective_allele
76	6:29728209:C:A	6	29728209	rs1610628	C	A	C	A	C	-0.250136	0.0210159	1.152e-32	NA	NA	ancient	ANA	0.1426	0-529	-0.0042588	0.593313	FALSE	TRUE	0.00348815	4.78794e-05	increasing_risk	falling_protective_allele
77	6:29734098:G:A	6	29734098	rs2735046	G	A	G	A	G	-0.260326	0.0173839	1.067e-50	NA	NA	ancient	ANA	21.3169	0-529	0.0130723	6.60089e-11	TRUE	TRUE	0.00363026	-0.00264428	decreasing_risk	rising_protective_allele
78	6:29768344:T:C	6	29768344	rs1611185	T	C	T	C	C	0.232058	0.0171623	1.17e-41	HLA-P	BMI-adjusted hip circumference (PMID: 34021172)	ancient	ANA	13.9548	0-529	0.0105088	1.27118e-07	TRUE	FALSE	0.00323606	0.00173918	increasing_risk	rising_risk_allele
79	6:29823606:A:G	6	29823606	rs3132726	A	G	A	G	A	-0.243573	0.0190709	2.351e-37	NA	NA	ancient	ANA	1.6518	0-529	-0.0077529	0.0691282	FALSE	TRUE	0.00339664	0.000370472	increasing_risk	falling_protective_allele
80	6:29829986:T:C	6	29829986	rs3094169	T	C	T	C	T	-0.263671	0.0202576	9.935e-39	NA	NA	ancient	ANA	1.6084	0-529	-0.0319932	0.072886	FALSE	TRUE	0.0036769	6.82274e-05	increasing_risk	falling_protective_allele
81	6:29833541:A:G	6	29833541	rs3094165	A	G	A	G	A	-0.193097	0.0179405	5.136e-27	NA	NA	ancient	ANA	17.5151	0-529	0.0119737	3.24631e-09	TRUE	TRUE	0.00269274	-0.00159738	decreasing_risk	rising_protective_allele
82	6:29836577:T:C	6	29836577	rs3132718	T	C	T	C	T	-0.224982	0.0174212	3.74e-38	NA	NA	ancient	ANA	27.3187	0-529	0.0161025	1.44951e-13	TRUE	TRUE	0.00313738	-0.00236436	decreasing_risk	rising_protective_allele
83	6:29840648:T:C	6	29840648	rs3132714	T	C	T	C	T	-0.225062	0.0174256	3.676e-38	NA	NA	ancient	ANA	18.1387	0-529	0.0130263	1.71137e-09	TRUE	TRUE	0.00313849	-0.00202977	decreasing_risk	rising_protective_allele
84	6:29928649:T:G	6	29928649	rs2428521	T	G	T	G	G	0.24475	0.0167993	4.418e-48	NA	NA	ancient	ANA	5.8726	0-529	0.0085097	0.000610004	FALSE	FALSE	0.00341305	0.00152284	increasing_risk	rising_risk_allele
85	6:29929253:C:T	6	29929253	rs2517689	C	T	C	T	T	0.243984	0.0168012	8.815e-48	NA	NA	ancient	ANA	8.1688	0-529	0.0100966	5.30018e-05	TRUE	FALSE	0.00340237	0.00177804	increasing_risk	rising_risk_allele
86	6:29933261:T:C	6	29933261	rs6457109	T	C	T	C	C	0.189225	0.029327	1.102e-10	HLA-W - MICD	Stevens-Johnson syndrome (PMID: 33574277); response to cold medicine (PMID: 33574277); toxic epidermal necrolysis (PMID: 33574277)	ancient	ANA	42.9335	0-529	0.0238906	1.92454e-20	TRUE	FALSE	0.00263875	0.00124986	increasing_risk	rising_risk_allele
87	6:29940488:T:C	6	29940488	rs5009448	T	C	C	T	T	-0.215434	0.0184633	1.853e-31	NA	NA	ancient	ANA	6.2933	0-529	0.0124404	0.000388522	FALSE	FALSE	0.00300423	0.000679149	increasing_risk	rising_risk_allele
88	6:29940750:C:A	6	29940750	rs2256919	C	A	A	C	C	-0.181321	0.0170968	2.808e-26	NA	NA	ancient	ANA	1.5364	0-529	0.004503	0.0796122	FALSE	FALSE	0.00252853	0.000710585	increasing_risk	rising_risk_allele
89	6:29941943:C:T	6	29941943	rs2523946	C	T	T	C	T	0.241562	0.0169327	3.565e-46	MICD - HCG9	IGA glomerulonephritis (PMID: 22197929, 26028593, 32912934)	ancient	ANA	0.0055	0-529	5.96e-05	0.91647	FALSE	TRUE	0.00336859	-3.55037e-05	decreasing_risk	rising_protective_allele
90	6:29943490:A:G	6	29943490	rs2735076	A	G	G	A	A	-0.210423	0.0197945	2.152e-26	NA	NA	ancient	ANA	20.1465	0-529	0.0336534	2.18591e-10	TRUE	FALSE	0.00293436	0.000361134	increasing_risk	rising_risk_allele
91	6:29955199:G:T	6	29955199	rs5025708	G	T	T	G	G	-0.339681	0.0248252	1.284e-42	NA	NA	ancient	ANA	0.2388	0-529	0.0754502	0.489511	FALSE	FALSE	0.00473687	1.31528e-05	increasing_risk	rising_risk_allele
92	6:30061361:T:C	6	30061361	rs9261387	T	C	C	T	T	-0.387708	0.0292049	3.213e-40	NA	NA	ancient	ANA	4.1878	0-529	0.0941571	0.00380292	FALSE	FALSE	0.00540661	0.000100925	increasing_risk	rising_risk_allele
93	6:30074028:T:C	6	30074028	rs9261407	T	C	C	T	T	-0.174793	0.0226087	1.065e-14	NA	NA	ancient	ANA	1.27	0-529	0.0050185	0.110995	FALSE	FALSE	0.0024375	0.000503273	increasing_risk	rising_risk_allele
94	6:30075843:T:C	6	30075843	rs3132679	T	C	C	T	T	-0.285029	0.0228293	8.988e-36	NA	NA	ancient	ANA	0.4139	0-529	0.0291396	0.362909	FALSE	FALSE	0.00397473	2.82096e-05	increasing_risk	rising_risk_allele
95	6:30075864:A:G	6	30075864	rs2023472	A	G	A	G	A	-0.131028	0.0171902	2.493e-14	TRIM31, TRIM31-AS1	beta-2 microglobulin measurement (PMID: 23417110); lymphocyte count (PMID: 34469753)	ancient	ANA	1.1598	0-529	0.0045302	0.127753	FALSE	TRUE	0.00182719	-0.000430835	decreasing_risk	rising_protective_allele
96	6:30105743:T:C	6	30105743	rs2107202	T	C	C	T	T	-0.186065	0.0193398	6.532e-22	NA	NA	ancient	ANA	1.1175	0-529	0.0361708	0.134917	FALSE	FALSE	0.00259468	2.8734e-05	increasing_risk	rising_risk_allele
97	6:30115204:C:T	6	30115204	rs757260	C	T	C	T	T	0.204567	0.0300942	1.064e-11	NA	NA	ancient	ANA	10.6152	0-529	0.0238662	4.07254e-06	TRUE	FALSE	0.0028527	0.000644892	increasing_risk	rising_risk_allele
98	6:30116078:A:G	6	30116078	rs3132676	A	G	G	A	A	-0.283523	0.0226793	7.332e-36	NA	NA	ancient	ANA	2.4558	0-529	0.0141221	0.0266769	FALSE	FALSE	0.00395374	0.000247759	increasing_risk	rising_risk_allele
99	6:30121460:C:T	6	30121460	rs2022065	C	T	T	C	T	0.180443	0.0185251	2.026e-22	TRIM10	reticulocyte count (PMID: 27863252, 27863252, 27863252, 27863252, 27863252, 32888494); reticulocyte measurement (PMID: 32888494, 32888494)	ancient	ANA	0.3578	0-529	-0.0025771	0.397591	FALSE	TRUE	0.00251629	0.000229487	increasing_risk	falling_protective_allele
100	6:30122575:C:T	6	30122575	rs2517646	C	T	T	C	C	-0.101202	0.0174931	7.241e-09	NA	NA	ancient	ANA	0.4799	0-529	0.0030166	0.327237	FALSE	FALSE	0.00141126	0.000182575	increasing_risk	rising_risk_allele
101	6:30144420:C:A	6	30144420	rs2844786	C	A	C	A	C	-0.206532	0.0188931	8.136e-28	NA	NA	ancient	ANA	3.0011	0-529	0.005919	0.0142881	FALSE	TRUE	0.0028801	-0.000605147	decreasing_risk	rising_protective_allele
102	6:30196855:T:C	6	30196855	rs3129690	T	C	C	T	C	0.148616	0.0171406	4.305e-18	NA	NA	ancient	ANA	2.9112	0-529	-0.0050889	0.0158233	FALSE	TRUE	0.00207246	0.000454008	increasing_risk	falling_protective_allele
103	6:30199016:C:T	6	30199016	rs3094138	C	T	T	C	C	-0.300105	0.0230106	7.056e-39	NA	NA	ancient	ANA	0.3466	0-529	-0.0074599	0.405078	FALSE	FALSE	0.00418497	5.60334e-05	increasing_risk	falling_risk_allele
104	6:30205407:G:T	6	30205407	rs2844779	G	T	G	T	T	0.221021	0.0187605	4.881e-32	NA	NA	ancient	ANA	3.4872	0-529	0.0071669	0.00826839	FALSE	FALSE	0.00308214	0.000790681	increasing_risk	rising_risk_allele
105	6:30209802:T:G	6	30209802	rs1362089	T	G	T	G	G	0.149661	0.0170773	1.889e-18	NA	NA	ancient	ANA	4.2448	0-529	0.0073623	0.00357182	FALSE	FALSE	0.00208702	0.000620804	increasing_risk	rising_risk_allele
106	6:30210807:T:G	6	30210807	rs9261588	T	G	G	T	T	-0.342312	0.0249808	9.74e-43	NA	NA	ancient	ANA	0.031	0-529	0.1	0.803362	FALSE	FALSE	0.00477356	5.31289e-07	increasing_risk	rising_risk_allele
107	6:30282332:T:C	6	30282332	rs3094065	T	C	C	T	T	-0.338185	0.0249394	6.889e-42	NA	NA	ancient	ANA	0.7543	0-529	0.1	0.219353	FALSE	FALSE	0.004716	2.56408e-05	increasing_risk	rising_risk_allele
108	6:30339564:A:G	6	30339564	rs3130361	A	G	G	A	A	-0.179902	0.0203501	9.543e-19	NA	NA	ancient	ANA	0.0261	0-529	0.1	0.819278	FALSE	FALSE	0.00250874	2.79219e-07	increasing_risk	rising_risk_allele
109	6:30339602:T:C	6	30339602	rs2844746	T	C	T	C	T	-0.119825	0.0175857	9.505e-12	NA	NA	ancient	ANA	0.505	0-529	0.0030654	0.314903	FALSE	TRUE	0.00167097	-0.000311249	decreasing_risk	rising_protective_allele
110	6:30367182:C:T	6	30367182	rs1362117	C	T	C	T	T	0.144795	0.0173864	8.219e-17	NA	NA	ancient	ANA	4.4041	0-529	-0.0073134	0.0029988	FALSE	FALSE	0.00201917	-0.000746009	decreasing_risk	falling_risk_allele
111	6:30368635:C:T	6	30368635	rs1034323	C	T	C	T	T	0.166645	0.0171608	2.712e-22	NA	NA	ancient	ANA	4.8114	0-529	-0.0076064	0.00192177	FALSE	FALSE	0.00232387	-0.000904987	decreasing_risk	falling_risk_allele
112	6:30372278:C:T	6	30372278	rs10947072	C	T	C	T	T	0.13731	0.0212155	9.661e-11	NA	NA	ancient	ANA	0.7967	0-529	-0.0029405	0.206841	FALSE	FALSE	0.00191479	-0.000166191	decreasing_risk	falling_risk_allele
113	6:30372570:G:A	6	30372570	rs7741364	G	A	G	A	G	-0.161931	0.0177881	8.759e-20	NA	NA	ancient	ANA	-0.0216	0-529	0.0007216	1	FALSE	TRUE	0.00225813	-9.36694e-05	decreasing_risk	rising_protective_allele
114	6:30378447:A:G	6	30378447	rs1264547	A	G	A	G	A	-0.162714	0.0200678	5.137e-16	NA	NA	ancient	ANA	0.549	0-529	0.0065049	0.294705	FALSE	TRUE	0.00226905	-0.000106064	decreasing_risk	rising_protective_allele
115	6:30384322:G:A	6	30384322	rs2074502	G	A	G	A	G	-0.146646	0.0215758	1.07e-11	NA	NA	ancient	ANA	0.5391	0-529	-0.0024522	0.299101	FALSE	TRUE	0.00204498	0.000135647	increasing_risk	falling_protective_allele
116	6:30394628:C:T	6	30394628	rs9261947	C	T	C	T	T	0.149777	0.0246599	1.25e-09	NA	NA	ancient	ANA	1.3045	0-529	0.0041612	0.106259	FALSE	FALSE	0.00208864	0.000472167	increasing_risk	rising_risk_allele
117	6:30419831:C:A	6	30419831	rs1076832	C	A	C	A	C	-0.161696	0.0232796	3.763e-12	NA	NA	ancient	ANA	0.5698	0-529	-0.0031846	0.285737	FALSE	TRUE	0.00225485	-0.000218128	decreasing_risk	falling_protective_allele
118	6:30430520:T:C	6	30430520	rs2516675	T	C	T	C	T	-0.177811	0.0190939	1.249e-20	NA	NA	ancient	ANA	0.3438	0-529	-0.0068956	0.406982	FALSE	TRUE	0.00247959	6.96108e-05	increasing_risk	falling_protective_allele
119	6:30433611:A:G	6	30433611	rs2524172	A	G	G	A	A	-0.240512	0.0234938	1.35e-24	NA	NA	ancient	ANA	0.1376	0-529	0.0045302	0.599865	FALSE	FALSE	0.00335395	9.45305e-05	increasing_risk	rising_risk_allele
120	6:30434900:T:C	6	30434900	rs7747873	T	C	C	T	C	0.160404	0.0171938	1.067e-20	NA	NA	ancient	ANA	0.2155	0-529	0.0011827	0.511499	FALSE	TRUE	0.00223683	-0.000141007	decreasing_risk	rising_protective_allele
121	6:30435288:A:G	6	30435288	rs6930977	A	G	A	G	A	-0.160991	0.0233019	4.884e-12	NA	NA	ancient	ANA	0.4026	0-529	-0.0023057	0.369543	FALSE	TRUE	0.00224502	0.000127046	increasing_risk	falling_protective_allele
122	6:30438226:T:C	6	30438226	rs9295895	T	C	T	C	C	0.125223	0.0204874	9.826e-10	NA	NA	ancient	ANA	0.1979	0-529	0.0015733	0.529266	FALSE	FALSE	0.00174624	0.000334934	increasing_risk	rising_risk_allele
123	6:30512505:T:G	6	30512505	rs12192673	T	G	T	G	G	0.239654	0.0398374	1.79e-09	NA	NA	ancient	ANA	2.9881	0-529	0.1	0.0145002	FALSE	FALSE	0.00334198	3.70099e-05	increasing_risk	rising_risk_allele
124	6:30575603:A:G	6	30575603	rs1264420	A	G	G	A	A	-0.10616	0.0182124	5.576e-09	NA	NA	ancient	ANA	0.5434	0-529	0.0037706	0.297181	FALSE	FALSE	0.00148041	0.000214053	increasing_risk	rising_risk_allele
125	6:30726748:T:C	6	30726748	rs3095341	T	C	T	C	T	-0.10454	0.0175308	2.473e-09	NA	NA	ancient	ANA	5.0036	0-529	0.0074815	0.00155929	FALSE	TRUE	0.00145782	-0.000582499	decreasing_risk	rising_protective_allele
126	6:30768636:T:C	6	30768636	rs4711235	T	C	C	T	C	0.114626	0.0185775	6.824e-10	NA	NA	ancient	ANA	0.1232	0-529	-0.0013292	0.619621	FALSE	TRUE	0.00159846	5.59998e-05	increasing_risk	falling_protective_allele
127	6:30769478:T:C	6	30769478	rs3129988	T	C	C	T	T	-0.449482	0.0313236	1.071e-46	NA	NA	ancient	ANA	0.0254	0-529	0.1	0.821677	FALSE	FALSE	0.00626804	6.97623e-07	increasing_risk	rising_risk_allele
128	6:30772378:A:G	6	30772378	rs3094123	A	G	G	A	A	-0.29349	0.022644	2.035e-38	NA	NA	ancient	ANA	-0.0043	0-529	0.0002333	1	FALSE	FALSE	0.00409273	0.000299874	increasing_risk	rising_risk_allele
129	6:30782105:T:C	6	30782105	rs2894046	T	C	C	T	C	0.115972	0.0184439	3.219e-10	NA	NA	ancient	ANA	1.2476	0-529	-0.0052354	0.114194	FALSE	TRUE	0.00161724	0.000172876	increasing_risk	falling_protective_allele
130	6:30796738:T:C	6	30796738	rs3130785	T	C	C	T	T	-0.293863	0.0226802	2.15e-38	NA	NA	ancient	ANA	4.5768	0-529	0.0102159	0.00248229	FALSE	FALSE	0.00409793	0.000890506	increasing_risk	rising_risk_allele
131	6:30799072:A:G	6	30799072	rs3130647	A	G	G	A	A	-0.135841	0.0174281	6.472e-15	NA	NA	ancient	ANA	0.6138	0-529	0.0038466	0.267874	FALSE	FALSE	0.00189431	0.000284423	increasing_risk	rising_risk_allele
132	6:30805921:C:T	6	30805921	rs3095352	C	T	C	T	C	-0.113775	0.0169614	1.975e-11	NA	NA	ancient	ANA	3.6095	0-529	-0.0056749	0.00721359	FALSE	TRUE	0.0015866	0.000442989	increasing_risk	falling_protective_allele
133	6:30838688:T:G	6	30838688	rs2844654	T	G	T	G	G	0.12579	0.0175452	7.528e-13	NA	NA	ancient	ANA	3.017	0-529	-0.0066298	0.0140329	FALSE	FALSE	0.00175415	-0.000458763	decreasing_risk	falling_risk_allele
134	6:30844314:T:C	6	30844314	rs1264333	T	C	T	C	C	0.126017	0.0175509	6.968e-13	NA	NA	ancient	ANA	3.3068	0-529	-0.0058702	0.0101203	FALSE	FALSE	0.00175731	-0.000405019	decreasing_risk	falling_risk_allele
135	6:30848253:T:C	6	30848253	rs7756521	T	C	T	C	C	0.122281	0.0217395	1.857e-08	NA	NA	ancient	ANA	2.4328	0-529	0.0071885	0.0273973	FALSE	FALSE	0.00170521	0.000272377	increasing_risk	rising_risk_allele
136	6:30882513:A:G	6	30882513	rs1264303	A	G	G	A	A	-0.128857	0.0175483	2.089e-13	NA	NA	ancient	ANA	4.1899	0-529	0.0079482	0.00379414	FALSE	FALSE	0.00179691	0.000585578	increasing_risk	rising_risk_allele
137	6:30882634:C:T	6	30882634	rs1264302	C	T	C	T	T	0.128629	0.017544	2.271e-13	NA	NA	ancient	ANA	4.6543	0-529	-0.0082412	0.00228081	FALSE	FALSE	0.00179374	-0.000584545	decreasing_risk	falling_risk_allele
138	6:30890483:G:T	6	30890483	rs2074506	G	T	G	T	T	0.127947	0.0175477	3.068e-13	NA	NA	ancient	ANA	6.8151	0-529	-0.009999	0.000222576	FALSE	FALSE	0.00178423	-0.000698828	decreasing_risk	falling_risk_allele
139	6:30890871:T:C	6	30890871	rs753725	T	C	C	T	T	-0.181571	0.016944	8.567e-27	VARS2	urate measurement (PMID: 31578528)	ancient	ANA	2.1073	0-529	0.0053603	0.0400775	FALSE	FALSE	0.00253202	0.00066531	increasing_risk	rising_risk_allele
140	6:30894759:G:A	6	30894759	rs2532934	G	A	A	G	G	-0.18082	0.0169364	1.312e-26	NA	NA	ancient	ANA	2.0183	0-529	0.0041612	0.0445234	FALSE	FALSE	0.00252155	0.000509498	increasing_risk	rising_risk_allele
141	6:30897022:T:C	6	30897022	rs2517459	T	C	C	T	T	-0.259205	0.0197751	2.976e-39	NA	NA	ancient	ANA	1.839	0-529	-0.0044053	0.0551349	FALSE	FALSE	0.00361463	-0.000599805	decreasing_risk	falling_risk_allele
142	6:30900664:T:C	6	30900664	rs2844651	T	C	T	C	T	-0.183071	0.0168699	1.952e-27	NA	NA	ancient	ANA	2.1888	0-529	-0.0054824	0.0364142	FALSE	TRUE	0.00255294	0.000616987	increasing_risk	falling_protective_allele
143	6:30955681:G:A	6	30955681	rs1634731	G	A	A	G	G	-0.285931	0.0209339	1.79e-42	NA	NA	ancient	ANA	4.8991	0-529	0.0210557	0.00174683	FALSE	FALSE	0.00398731	0.000337463	increasing_risk	rising_risk_allele
144	6:30966304:A:G	6	30966304	rs2252926	A	G	A	G	A	-0.152452	0.025103	1.255e-09	NA	NA	ancient	ANA	0.136	0-529	-0.0022081	0.601993	FALSE	TRUE	0.00212595	-0.000102512	decreasing_risk	falling_protective_allele
145	6:30986527:T:C	6	30986527	rs9262495	T	C	T	C	C	0.174472	0.0258672	1.531e-11	NA	NA	ancient	ANA	0.3872	0-529	0.0039443	0.378859	FALSE	FALSE	0.00243302	0.00031649	increasing_risk	rising_risk_allele
146	6:30987176:C:A	6	30987176	rs4713411	C	A	A	C	C	-0.183923	0.0171577	8.24e-27	NA	NA	ancient	ANA	4.9618	0-529	-0.0067002	0.00163173	FALSE	FALSE	0.00256481	-0.000934973	decreasing_risk	falling_risk_allele
147	6:30987211:A:G	6	30987211	rs4713412	A	G	G	A	A	-0.17817	0.0177612	1.109e-23	NA	NA	ancient	ANA	7.5821	0-529	-0.0089463	9.85543e-05	TRUE	FALSE	0.00248459	-0.000914322	decreasing_risk	falling_risk_allele
148	6:30998742:T:G	6	30998742	rs6457300	T	G	G	T	G	0.139952	0.0177421	3.068e-15	NA	NA	ancient	ANA	7.5268	0-529	0.009413	0.000104501	TRUE	TRUE	0.00195163	-0.000958555	decreasing_risk	rising_protective_allele
149	6:30999997:T:C	6	30999997	rs10947121	T	C	C	T	C	0.147688	0.0175154	3.401e-17	NA	NA	ancient	ANA	15.188	0-529	0.0113877	3.55904e-08	TRUE	TRUE	0.00205952	-0.00128643	decreasing_risk	rising_protective_allele
150	6:31005726:G:A	6	31005726	rs2844670	G	A	A	G	G	-0.431003	0.0218749	2.028e-86	MUC22 - HCG22	BMI-adjusted hip circumference (PMID: 34021172)	ancient	ANA	2.4854	0-529	0.0135146	0.0257787	FALSE	FALSE	0.00601035	0.000440378	increasing_risk	rising_risk_allele
151	6:31018407:A:G	6	31018407	rs2517532	A	G	G	A	A	-0.114043	0.0171639	3.046e-11	MUC22 - HCG22	hypothyroidism (PMID: 22493691)	ancient	ANA	0.5518	0-529	-0.0030381	0.293477	FALSE	FALSE	0.00159033	-0.000138717	decreasing_risk	falling_risk_allele
152	6:31018546:C:T	6	31018546	rs2523864	C	T	C	T	T	0.116084	0.0172576	1.737e-11	MUC22 - HCG22	intraocular pressure change measurement (PMID: 25813999); response to triamcinolone acetonide (PMID: 25813999)	ancient	ANA	12.5488	0-529	0.0116591	5.45006e-07	TRUE	FALSE	0.0016188	0.000996933	increasing_risk	rising_risk_allele
153	6:31070664:G:A	6	31070664	rs9263582	G	A	G	A	G	-0.28117	0.033772	8.395e-17	NA	NA	ancient	ANA	0.0976	0-529	0.0008409	0.658623	FALSE	TRUE	0.00392092	-0.000752044	decreasing_risk	rising_protective_allele
154	6:31087934:G:A	6	31087934	rs3095320	G	A	G	A	G	-0.305866	0.0183767	3.333e-62	NA	NA	ancient	ANA	0.1071	0-529	0.0011338	0.643495	FALSE	TRUE	0.00426531	-8.75405e-05	decreasing_risk	rising_protective_allele
155	6:31091862:A:G	6	31091862	rs3094205	A	G	A	G	A	-0.187656	0.0183111	1.206e-24	NA	NA	ancient	ANA	1.1114	0-529	0.0077529	0.135986	FALSE	TRUE	0.00261687	-0.000221477	decreasing_risk	rising_protective_allele
156	6:31091992:A:G	6	31091992	rs3094204	A	G	G	A	A	-0.218171	0.0168983	3.912e-38	PSORS1C1	BMI-adjusted waist circumference (PMID: 34021172); BMI-adjusted waist-hip ratio (PMID: 34021172, 34021172)	ancient	ANA	0.3651	0-529	-0.0015245	0.392818	FALSE	FALSE	0.0030424	-0.000256156	decreasing_risk	falling_risk_allele
157	6:31097301:C:T	6	31097301	rs3130559	C	T	C	T	T	0.195164	0.0210315	1.701e-20	PSORS1C1	BMI-adjusted waist-hip ratio (PMID: 34021172); chronic obstructive pulmonary disease (PMID: 23144326); surfactant protein D measurement (PMID: 23144326)	ancient	ANA	0.4137	0-529	0.0052138	0.363025	FALSE	FALSE	0.00272156	0.000184716	increasing_risk	rising_risk_allele
158	6:31105413:A:G	6	31105413	rs1265099	A	G	A	G	A	-0.112833	0.0173179	7.251e-11	PSORS1C1, PSORS1C2	schizophrenia (PMID: 30626913); unipolar depression (PMID: 30626913)	ancient	ANA	0.0552	0-529	0.0023818	0.739689	FALSE	TRUE	0.00157346	-0.000115287	decreasing_risk	rising_protective_allele
159	6:31105633:C:T	6	31105633	rs2074478	C	T	C	T	C	-0.313569	0.0211062	6.292e-50	PSORS1C1, PSORS1C2	Oral ulcer (PMID: 30837455)	ancient	ANA	0.0971	0-529	0.0024794	0.659444	FALSE	TRUE	0.00437273	-0.000336425	decreasing_risk	rising_protective_allele
160	6:31105891:A:G	6	31105891	rs2233952	A	G	G	A	A	-0.327576	0.025261	1.867e-38	NA	NA	ancient	ANA	0.1685	0-529	-0.0024034	0.561566	FALSE	FALSE	0.00456805	0.000286254	increasing_risk	falling_risk_allele
161	6:31107087:T:C	6	31107087	rs3094663	T	C	C	T	T	-0.247485	0.018158	2.672e-42	NA	NA	ancient	ANA	5.6397	0-529	-0.0065538	0.000783719	FALSE	FALSE	0.00345118	-0.001495	decreasing_risk	falling_risk_allele
162	6:31107733:C:T	6	31107733	rs1966	C	T	C	T	T	0.1657	0.021748	2.554e-14	NA	NA	ancient	ANA	2.3921	0-529	-0.0055284	0.028722	FALSE	FALSE	0.0023107	-0.000672834	decreasing_risk	falling_risk_allele
163	6:31111356:C:T	6	31111356	rs9263739	C	T	C	T	T	0.197354	0.0234139	3.489e-17	CCHCR1	ulcerative colitis (PMID: 19915573)	ancient	ANA	15.4827	0-529	0.0113145	2.6267e-08	TRUE	FALSE	0.00275211	0.00141957	increasing_risk	rising_risk_allele
164	6:31111400:T:C	6	31111400	rs9263740	T	C	T	C	C	0.150358	0.0217437	4.678e-12	NA	NA	ancient	ANA	14.9097	0-529	0.0109483	4.74223e-08	TRUE	FALSE	0.00209675	0.00110361	increasing_risk	rising_risk_allele
165	6:31113214:C:A	6	31113214	rs1265074	C	A	C	A	C	-0.1657	0.0217354	2.468e-14	NA	NA	ancient	ANA	1.4054	0-529	-0.0055068	0.0936317	FALSE	TRUE	0.0023107	0.000409224	increasing_risk	falling_protective_allele
166	6:31114573:G:A	6	31114573	rs2240064	G	A	G	A	G	-0.111899	0.0170204	4.885e-11	NA	NA	ancient	ANA	2.6982	0-529	-0.0057237	0.0201783	FALSE	TRUE	0.00156044	0.000346947	increasing_risk	falling_protective_allele
167	6:31118511:T:G	6	31118511	rs130067	T	G	T	G	G	0.166055	0.0217518	2.275e-14	CCHCR1	prostate carcinoma (PMID: 21743467)	ancient	ANA	0.1479	0-529	-0.0020888	0.586528	FALSE	FALSE	0.00231564	-0.000137698	decreasing_risk	falling_risk_allele
168	6:31119422:C:T	6	31119422	rs1265110	C	T	C	T	T	0.193342	0.02684	5.868e-13	NA	NA	ancient	ANA	0.5377	0-529	-0.0131456	0.299729	FALSE	FALSE	0.00269616	4.79323e-06	increasing_risk	falling_risk_allele
169	6:31119589:G:T	6	31119589	rs1265109	G	T	G	T	T	0.11485	0.0191831	2.137e-09	NA	NA	ancient	ANA	2.3353	0-529	-0.0052382	0.0306832	FALSE	FALSE	0.00160158	-0.000431562	decreasing_risk	falling_risk_allele
170	6:31122330:G:A	6	31122330	rs130077	G	A	G	A	G	-0.175187	0.0237863	1.771e-13	NA	NA	ancient	ANA	5.0516	0-529	0.0078994	0.00148012	FALSE	TRUE	0.00244299	-0.000978461	decreasing_risk	rising_protective_allele
171	6:31124849:C:T	6	31124849	rs3130453	C	T	C	T	C	-0.135667	0.0170595	1.827e-15	NA	NA	ancient	ANA	1.1773	0-529	-0.0039931	0.124914	FALSE	TRUE	0.00189188	0.000354453	increasing_risk	falling_protective_allele
172	6:31126944:C:T	6	31126944	rs3094187	C	T	C	T	C	-0.119115	0.0169992	2.433e-12	NA	NA	ancient	ANA	-0.0035	0-529	-3.8e-05	1	FALSE	TRUE	0.00166107	0	decreasing_risk	falling_protective_allele
173	6:31130593:G:A	6	31130593	rs1419881	G	A	G	A	G	-0.115748	0.0171075	1.325e-11	TCF19	hepatitis B virus infection (PMID: 23760081)	ancient	ANA	2.9756	0-529	-0.0071669	0.0147073	FALSE	TRUE	0.0016141	0.000436514	increasing_risk	falling_protective_allele
174	6:31134888:T:C	6	31134888	rs3130931	T	C	T	C	T	-0.219698	0.018138	9.064e-34	POU5F1, TCF19	type 2 diabetes mellitus (PMID: 32541925)	ancient	ANA	6.9254	0-529	0.0098037	0.000197912	FALSE	TRUE	0.00306369	-0.00145958	decreasing_risk	rising_protective_allele
175	6:31136453:A:G	6	31136453	rs3130501	A	G	G	A	A	-0.263517	0.0190421	1.49e-43	POU5F1	Stevens-Johnson syndrome (PMID: 21801394); toxic epidermal necrolysis (PMID: 21801394); type 2 diabetes mellitus (PMID: 28869590, 28869590)	ancient	ANA	10.1314	0-529	-0.0104112	6.75003e-06	TRUE	FALSE	0.00367476	-0.00190108	decreasing_risk	falling_risk_allele
176	6:31142245:C:A	6	31142245	rs3094188	C	A	C	A	C	-0.190703	0.0174801	1.036e-27	POU5F1, PSORS1C3	Stevens-Johnson syndrome (PMID: 21801394); toxic epidermal necrolysis (PMID: 21801394)	ancient	ANA	2.2664	0-529	0.0052138	0.0332512	FALSE	TRUE	0.00265936	-0.000758173	decreasing_risk	rising_protective_allele
177	6:31162963:A:G	6	31162963	rs4713447	A	G	G	A	A	-0.142025	0.0172365	1.726e-16	NA	NA	ancient	ANA	4.2719	0-529	0.0072158	0.00346701	FALSE	FALSE	0.00198054	0.000749762	increasing_risk	rising_risk_allele
178	6:31167815:A:G	6	31167815	rs3868075	A	G	G	A	A	-0.141909	0.0172375	1.832e-16	NA	NA	ancient	ANA	6.5556	0-529	0.0084853	0.000293536	FALSE	FALSE	0.00197893	0.000859472	increasing_risk	rising_risk_allele
179	6:31167927:C:T	6	31167927	rs4122189	C	T	C	T	T	0.173996	0.0204009	1.478e-17	NA	NA	ancient	ANA	1.1686	0-529	-0.0044326	0.126316	FALSE	FALSE	0.00242638	-0.00041558	decreasing_risk	falling_risk_allele
180	6:31184020:A:G	6	31184020	rs9295967	A	G	A	G	A	-0.173758	0.0217774	1.477e-15	NA	NA	ancient	ANA	0.1509	0-529	-0.0019423	0.582756	FALSE	TRUE	0.00242307	0.000218169	increasing_risk	falling_protective_allele
181	6:31184196:A:G	6	31184196	rs3869109	A	G	G	A	A	-0.248499	0.0170321	3.248e-48	HCG27 - HLA-C	coronary artery disease (PMID: 22319020)	ancient	ANA	0.1928	0-529	-0.0029677	0.534621	FALSE	FALSE	0.00346533	0.000273271	increasing_risk	falling_risk_allele
182	6:31195218:C:T	6	31195218	rs6928399	C	T	C	T	T	0.149545	0.0179054	6.716e-17	HCG27 - HLA-C	BMI-adjusted waist circumference (PMID: 34021172); BMI-adjusted waist-hip ratio (PMID: 34021172, 34021172)	ancient	ANA	0.2707	0-529	-0.0022841	0.461853	FALSE	FALSE	0.0020854	-0.00018902	decreasing_risk	falling_risk_allele
183	6:31206616:A:G	6	31206616	rs3130531	A	G	A	G	A	-0.18057	0.0172221	1.015e-25	NA	NA	ancient	ANA	0.015	0-529	-0.0012099	0.86249	FALSE	TRUE	0.00251805	9.00086e-05	increasing_risk	falling_protective_allele
184	6:31209510:C:T	6	31209510	rs3130712	C	T	T	C	C	-0.232539	0.0170291	1.874e-42	NA	NA	ancient	ANA	3.1843	0-529	-0.0050889	0.0116157	FALSE	FALSE	0.00324277	-0.00120075	decreasing_risk	falling_risk_allele
185	6:31243170:G:A	6	31243170	rs3132486	G	A	A	G	G	-0.165006	0.0167766	7.919e-23	NA	NA	ancient	ANA	2.5184	0-529	0.0065322	0.0248143	FALSE	FALSE	0.00230101	0.000677779	increasing_risk	rising_risk_allele
186	6:31244520:G:A	6	31244520	rs2524070	G	A	G	A	G	-0.147225	0.0233339	2.8e-10	NA	NA	ancient	ANA	0.1556	0-529	0.0019912	0.576945	FALSE	TRUE	0.00205305	-0.00022245	decreasing_risk	rising_protective_allele
187	6:31251462:C:T	6	31251462	rs2394963	C	T	C	T	T	0.151521	0.0185015	2.62e-16	NA	NA	ancient	ANA	0.6407	0-529	-0.0046495	0.257639	FALSE	FALSE	0.00211296	8.36518e-05	increasing_risk	falling_risk_allele
188	6:31258837:G:A	6	31258837	rs9468925	G	A	G	A	G	-0.134332	0.0175351	1.849e-14	WASF5P - LINC02571	Vitiligo (PMID: 20526339)	ancient	ANA	16.6713	0-529	-0.0112413	7.72713e-09	TRUE	TRUE	0.00187326	0.00109146	increasing_risk	falling_protective_allele
189	6:31262169:T:C	6	31262169	rs3873379	T	C	T	C	C	0.148732	0.0185007	9.039e-16	NA	NA	ancient	ANA	1.2523	0-529	0.0067763	0.113514	FALSE	FALSE	0.00207407	0.000255258	increasing_risk	rising_risk_allele
190	6:31273745:T:C	6	31273745	rs3873386	T	C	T	C	C	0.151404	0.0174369	3.855e-18	LINC02571 - HLA-B	BMI-adjusted hip circumference (PMID: 34021172)	ancient	ANA	9.0045	0-529	-0.0101943	2.19863e-05	TRUE	FALSE	0.00211134	-0.00113749	decreasing_risk	falling_risk_allele
191	6:31334945:T:C	6	31334945	rs2844575	T	C	T	C	C	0.201871	0.0170695	2.849e-32	DHFRP2 - RNU6-283P	BMI-adjusted hip circumference (PMID: 34021172); Lymphocyte-to-monocyte ratio (PMID: 34469753); eosinophil count (PMID: 34469753); lymphocyte count (PMID: 34469753)	ancient	ANA	8.8239	0-529	-0.0100722	2.65823e-05	TRUE	FALSE	0.0028151	-0.00117471	decreasing_risk	falling_risk_allele
192	6:31350704:C:T	6	31350704	rs1521	C	T	C	T	C	-0.295129	0.0191773	1.926e-53	HLA-S - MICA	Graves disease (PMID: 21841780, 31050781); Thyrotoxic periodic paralysis (PMID: 31050781)	ancient	ANA	47.9293	0-529	-0.0237685	1.23389e-22	TRUE	TRUE	0.00411559	0.00123492	increasing_risk	falling_protective_allele
193	6:31352348:T:C	6	31352348	rs9266773	T	C	T	C	C	0.393635	0.0306886	1.161e-37	NA	NA	ancient	ANA	-0.012	0-529	-0.0007216	1	FALSE	FALSE	0.00548926	0.00083483	increasing_risk	falling_risk_allele
194	6:31384792:T:C	6	31384792	rs9266845	T	C	C	T	C	0.106695	0.0193262	3.376e-08	NA	NA	ancient	ANA	4.836	0-529	0.0099501	0.00187098	FALSE	TRUE	0.00148786	-0.000564437	decreasing_risk	rising_protective_allele
195	6:31428967:G:A	6	31428967	rs2596472	G	A	A	G	G	-0.290877	0.0186011	4.035e-55	LINC01149 - HCP5	eosinophil count (PMID: 32888494)	ancient	ANA	54.4849	0-529	0.0287978	1.64777e-25	TRUE	FALSE	0.00405629	0.00117856	increasing_risk	rising_risk_allele
196	6:31431780:T:G	6	31431780	rs2395029	T	G	T	G	G	0.288349	0.0492713	4.849e-09	HCP5	AIDS (PMID: 19115949); HIV-1 infection (PMID: 20041166, 20041166, 21051598); drug-induced liver injury (PMID: 19483685, 30661239); psoriasis (PMID: 18369459)	ancient	ANA	26.905	0-529	0.0322862	2.20846e-13	TRUE	FALSE	0.00402104	0.00052306	increasing_risk	rising_risk_allele
197	6:31435869:C:T	6	31435869	rs4713466	C	T	T	C	T	0.260845	0.0269716	4e-22	HCP5	BMI-adjusted waist-hip ratio (PMID: 34021172, 34021172)	ancient	ANA	0.0636	0-529	-0.0008897	0.721353	FALSE	TRUE	0.0036375	0.000105536	increasing_risk	falling_protective_allele
198	6:31446466:G:A	6	31446466	rs2248372	G	A	A	G	G	-0.232058	0.0181248	1.57e-37	HCP5	BMI-adjusted waist-hip ratio (PMID: 34021172); MHC class I polypeptide-related sequence B measurement (PMID: 28240269)	ancient	ANA	4.0653	0-529	-0.0080674	0.00435243	FALSE	FALSE	0.00323606	-0.00080039	decreasing_risk	falling_risk_allele
199	6:31446546:T:C	6	31446546	rs2248373	T	C	T	C	T	-0.22058	0.0178647	5.041e-35	NA	NA	ancient	ANA	7.4572	0-529	0.0094619	0.000112501	TRUE	TRUE	0.003076	-0.0016316	decreasing_risk	rising_protective_allele
200	6:31446796:G:A	6	31446796	rs2248462	G	A	G	A	G	-0.257218	0.0213164	1.585e-33	HCP5 - MICB-DT	Hodgkins lymphoma (PMID: 22286212)	ancient	ANA	12.5466	0-529	0.0209092	5.46251e-07	TRUE	TRUE	0.00358691	-0.000940747	decreasing_risk	rising_protective_allele
201	6:31447588:C:T	6	31447588	rs2516513	C	T	C	T	T	0.254247	0.0212161	4.327e-33	HCP5 - MICB-DT	clostridium difficile infection (PMID: 32376702); response to bezlotoxumab (PMID: 32376702)	ancient	ANA	13.7541	0-529	0.0208848	1.5643e-07	TRUE	FALSE	0.00354549	0.000929884	increasing_risk	rising_risk_allele
202	6:31449994:T:C	6	31449994	rs2516509	T	C	T	C	C	0.256959	0.0213051	1.699e-33	NA	NA	ancient	ANA	0.0054	0-529	0.0012099	0.91723	FALSE	FALSE	0.0035833	0.000206584	increasing_risk	rising_risk_allele
203	6:31461089:A:G	6	31461089	rs3130922	A	G	G	A	A	-0.27907	0.0176174	1.633e-56	NA	NA	ancient	ANA	0.3145	0-529	0.0015245	0.427722	FALSE	FALSE	0.00389164	0.000365737	increasing_risk	rising_risk_allele
204	6:31483415:C:A	6	31483415	rs2844494	C	A	A	C	C	-0.209612	0.0178659	8.682e-32	NA	NA	ancient	ANA	16.6199	0-529	0.0214248	8.1466e-09	TRUE	FALSE	0.00292305	0.000512935	increasing_risk	rising_risk_allele
205	6:31506691:G:A	6	31506691	rs2071596	G	A	G	A	G	-0.275227	0.0230213	6.091e-33	ATP6V1G2-DDX39B, DDX39B	mean corpuscular volume (PMID: 32888494); reticulocyte count (PMID: 32888494, 32888494); reticulocyte measurement (PMID: 32888494)	ancient	ANA	0.5353	0-529	-0.006212	0.30081	FALSE	TRUE	0.00383804	0.000126085	increasing_risk	falling_protective_allele
206	6:31515799:G:A	6	31515799	rs2071591	G	A	G	A	G	-0.19407	0.0179547	3.125e-27	ATP6V1G2, NFKBIL1	late-onset myasthenia gravis (PMID: 26562150)	ancient	ANA	-0.0139	0-529	-0.0002822	1	FALSE	TRUE	0.00270632	-2.43493e-05	decreasing_risk	falling_protective_allele
207	6:31522669:G:A	6	31522669	rs6929796	G	A	G	A	G	-0.273253	0.0229434	1.051e-32	NFKBIL1	HbA1c measurement (PMID: 34059833); eosinophil count (PMID: 32888494); reticulocyte count (PMID: 27863252, 27863252, 27863252, 27863252); reticulocyte measurement (PMID: 32888494)	ancient	ANA	0.4662	0-529	0.0064833	0.33424	FALSE	TRUE	0.00381053	-0.000187494	decreasing_risk	rising_protective_allele
208	6:31529883:C:T	6	31529883	rs2516390	C	T	T	C	C	-0.161013	0.0171416	5.825e-21	NA	NA	ancient	ANA	0.3892	0-529	0.0017198	0.377631	FALSE	FALSE	0.00224533	0.000229356	increasing_risk	rising_risk_allele
209	6:31531215:T:G	6	31531215	rs928815	T	G	G	T	T	-0.161098	0.0171417	5.559e-21	NA	NA	ancient	ANA	0.1943	0-529	0.0021376	0.533036	FALSE	FALSE	0.00224652	0.000251655	increasing_risk	rising_risk_allele
210	6:31555130:A:G	6	31555130	rs2256965	A	G	G	A	A	-0.175129	0.0170022	7.018e-25	LST1	self reported educational attainment (PMID: 30038396)	ancient	ANA	7.8928	0-529	0.0101182	7.09404e-05	TRUE	FALSE	0.00244218	0.0010288	increasing_risk	rising_risk_allele
211	6:31572927:T:C	6	31572927	rs9378200	T	C	T	C	C	0.342349	0.0369949	2.163e-20	NA	NA	ancient	ANA	-0.0028	0-529	-0.000624	1	FALSE	FALSE	0.00477407	0.000134557	increasing_risk	falling_risk_allele
212	6:31575276:C:T	6	31575276	rs9348876	C	T	T	C	T	0.323793	0.0363215	4.894e-19	NA	NA	ancient	ANA	0.0176	0-529	-0.0008409	0.851177	FALSE	TRUE	0.0045153	3.33965e-05	increasing_risk	falling_protective_allele
213	6:31597753:G:A	6	31597753	rs2242660	G	A	A	G	G	-0.0961806	0.0174639	3.642e-08	NA	NA	ancient	ANA	25.3125	0-529	-0.0182725	1.11812e-12	TRUE	FALSE	0.00134124	-0.000624378	decreasing_risk	falling_risk_allele
214	6:31610384:C:T	6	31610384	rs1077394	C	T	T	C	C	-0.346988	0.0174444	4.856e-88	NA	NA	ancient	ANA	9.6148	0-529	0.0139268	1.15902e-05	TRUE	FALSE	0.00483876	0.00126907	increasing_risk	rising_risk_allele
215	6:31610529:A:G	6	31610529	rs1077393	A	G	A	G	A	-0.287549	0.0169253	9.852e-65	BAG6	neuroticism measurement (PMID: 29500382); worry measurement (PMID: 29500382)	ancient	ANA	23.3661	0-529	-0.0162978	8.13808e-12	TRUE	TRUE	0.00400988	0.00196889	increasing_risk	falling_protective_allele
216	6:31610686:A:G	6	31610686	rs1052486	A	G	G	A	A	-0.287282	0.0169224	1.228e-64	NA	NA	ancient	ANA	23.5272	0-529	0.0162978	6.90435e-12	TRUE	FALSE	0.00400616	0.00206642	increasing_risk	rising_risk_allele
217	6:31613739:T:C	6	31613739	rs3130048	T	C	T	C	C	0.11082	0.0194829	1.285e-08	BAG6	body mass index (PMID: 30239722, 31669095)	ancient	ANA	4.6052	0-529	0.0088487	0.00240644	FALSE	FALSE	0.00154539	0.00046388	increasing_risk	rising_risk_allele
218	6:31627523:C:T	6	31627523	rs3130617	C	T	T	C	C	-0.397702	0.0187454	6.805e-100	NA	NA	ancient	ANA	-0.0052	0-529	-8.69e-05	1	FALSE	FALSE	0.00554596	0.000187097	increasing_risk	falling_risk_allele
219	6:31628733:C:T	6	31628733	rs805262	C	T	C	T	T	0.234584	0.0169457	1.398e-43	NA	NA	ancient	ANA	0.2428	0-529	-0.0022353	0.485897	FALSE	FALSE	0.00327128	-0.000374385	decreasing_risk	falling_risk_allele
220	6:31669496:C:T	6	31669496	rs1266071	C	T	C	T	T	0.350267	0.0295734	2.312e-32	ABHD16A	monocyte percentage of leukocytes (PMID: 32888494)	ancient	ANA	0.0437	0-529	0.0022841	0.767509	FALSE	FALSE	0.00488448	0.00013694	increasing_risk	rising_risk_allele
221	6:31679307:A:G	6	31679307	rs805286	A	G	G	A	A	-0.124657	0.019081	6.445e-11	NA	NA	ancient	ANA	4.4306	0-529	-0.0105088	0.00291296	FALSE	FALSE	0.00173834	-0.000310371	decreasing_risk	falling_risk_allele
222	6:31681160:G:A	6	31681160	rs385306	G	A	G	A	G	-0.132846	0.0200133	3.182e-11	NA	NA	ancient	ANA	6.5369	0-529	0.0148818	0.000299455	FALSE	TRUE	0.00185254	-0.000370827	decreasing_risk	rising_protective_allele
223	6:31688217:A:G	6	31688217	rs805294	A	G	A	G	A	-0.0967312	0.0175962	3.857e-08	LY6G6C, MPIG6B	eosinophil count (PMID: 34469753)	ancient	ANA	5.8044	0-529	0.0136123	0.000656405	FALSE	TRUE	0.00134892	-0.000258727	decreasing_risk	rising_protective_allele
224	6:31802541:T:C	6	31802541	rs9368699	T	C	T	C	C	0.322274	0.0461558	2.904e-12	NA	NA	ancient	ANA	0.0289	0-529	0.1	0.810008	FALSE	FALSE	0.00449411	5.00188e-07	increasing_risk	rising_risk_allele
225	6:31815723:G:T	6	31815723	rs12210887	G	T	G	T	T	0.26566	0.0383992	4.569e-12	NA	NA	ancient	ANA	0.0302	0-529	0.1	0.805865	FALSE	FALSE	0.00370463	4.1232e-07	increasing_risk	rising_risk_allele
226	6:32071893:C:T	6	32071893	rs3134954	C	T	T	C	C	-0.727694	0.0217806	9.743e-245	TNXB	intraocular pressure measurement (PMID: 30054594)	ancient	ANA	3.7723	0-529	0.021544	0.00601902	FALSE	FALSE	0.0101477	0.000536167	increasing_risk	rising_risk_allele
227	6:32126002:A:G	6	32126002	rs3134603	A	G	G	A	A	-0.745977	0.022019	1.368e-251	NA	NA	ancient	ANA	3.522	0-529	0.0425401	0.00795312	FALSE	FALSE	0.0104027	0.000293198	increasing_risk	rising_risk_allele
228	6:32147761:T:C	6	32147761	rs3134943	T	C	T	C	T	-0.779921	0.0215538	1.052e-286	NA	NA	ancient	ANA	3.7177	0-529	-0.0454698	0.00639531	FALSE	TRUE	0.010876	0.000268521	increasing_risk	falling_protective_allele
229	6:32151443:C:T	6	32151443	rs2070600	C	T	C	T	T	0.491677	0.0427446	1.279e-30	AGER	FEV/FEC ratio (PMID: 20010834, 23284291, 20010835, 28166213, 30804560); advanced glycation end-product measurement (PMID: 28369058); blood protein measurement (PMID: 27532455, 29875488); cancer (PMID: 32887889); chronic obstructive pulmonary disease (PMID: 28166215, 30804561, 33909500); emphysema imaging measurement (PMID: 26030696); forced expiratory volume (PMID: 30804560); gas trapping measure…	ancient	ANA	0.0304	0-529	0.1	0.805236	FALSE	FALSE	0.00685645	7.63112e-07	increasing_risk	rising_risk_allele
230	6:32171683:T:C	6	32171683	rs2071277	T	C	C	T	C	0.269449	0.0168752	2.165e-57	NOTCH4	age-related macular degeneration (PMID: 22694956)	ancient	ANA	-0.0095	0-529	0.0008193	1	FALSE	TRUE	0.00375748	-0.000158322	decreasing_risk	rising_protective_allele
231	6:32184345:T:C	6	32184345	rs404860	T	C	T	C	C	0.310064	0.0242433	1.873e-37	NOTCH4	asthma (PMID: 21804548)	ancient	ANA	29.3113	0-529	0.0276475	1.9101e-14	TRUE	FALSE	0.00432385	0.000902278	increasing_risk	rising_risk_allele
232	6:32185796:C:T	6	32185796	rs8192591	C	T	C	T	T	0.412943	0.0505385	3.062e-16	NA	NA	ancient	ANA	0.0318	0-529	0.1	0.800894	FALSE	FALSE	0.0057585	6.40912e-07	increasing_risk	rising_risk_allele
233	6:32186264:T:C	6	32186264	rs436388	T	C	C	T	T	-0.387708	0.0171331	2.238e-113	NA	NA	ancient	ANA	0.1462	0-529	0.0009385	0.588687	FALSE	FALSE	0.00540661	0.000428154	increasing_risk	rising_risk_allele
234	6:32187023:A:G	6	32187023	rs394657	A	G	A	G	A	-0.233446	0.017039	1.005e-42	NA	NA	ancient	ANA	6.8997	0-529	-0.0087294	0.000203401	FALSE	TRUE	0.00325542	0.00143157	increasing_risk	falling_protective_allele
235	6:32188383:T:C	6	32188383	rs422951	T	C	T	C	C	0.22665	0.0170557	2.688e-40	NOTCH4	chronic hepatitis B virus infection (PMID: 25802187)	ancient	ANA	2.3046	0-529	-0.0050889	0.0318009	FALSE	FALSE	0.00316064	-0.000823205	decreasing_risk	falling_risk_allele
236	6:32190620:T:C	6	32190620	rs3134931	T	C	T	C	C	0.263055	0.0188395	2.624e-44	NOTCH4	myeloperoxidase measurement (PMID: 23620142)	ancient	ANA	5.8948	0-529	0.0251357	0.000595625	FALSE	FALSE	0.0036683	0.000765481	increasing_risk	rising_risk_allele
237	6:32191457:G:A	6	32191457	rs375244	G	A	G	A	G	-0.183562	0.0210733	3.021e-18	NA	NA	ancient	ANA	23.2506	0-529	0.0260634	9.15624e-12	TRUE	TRUE	0.00255978	-0.000624435	decreasing_risk	rising_protective_allele
238	6:32191607:C:T	6	32191607	rs8192565	C	T	C	T	T	0.203954	0.0298771	8.706e-12	NA	NA	ancient	ANA	1.8901	0-529	0.0084853	0.0518625	FALSE	FALSE	0.00284414	0.000390373	increasing_risk	rising_risk_allele
239	6:32205110:T:C	6	32205110	rs9267911	T	C	C	T	C	0.283956	0.0171677	1.887e-61	NA	NA	ancient	ANA	2.6682	0-529	0.0046495	0.0208846	FALSE	TRUE	0.00395977	-0.00107128	decreasing_risk	rising_protective_allele
240	6:32212985:C:T	6	32212985	rs17576984	C	T	T	C	T	0.193827	0.0298604	8.52e-11	NA	NA	ancient	ANA	1.5115	0-529	-0.0119737	0.0820915	FALSE	TRUE	0.00270293	0.000155528	increasing_risk	falling_protective_allele
241	6:32218989:G:A	6	32218989	rs9296015	G	A	G	A	G	-0.17626	0.0222998	2.699e-15	NOTCH4 - TSBP1-AS1	rheumatoid arthritis (PMID: 21505073); systemic scleroderma (PMID: 21779181)	ancient	ANA	4.0307	0-529	0.0093154	0.00452182	FALSE	TRUE	0.00245795	-0.000534128	decreasing_risk	rising_protective_allele
242	6:32244627:T:C	6	32244627	rs3130340	T	C	C	T	C	0.111938	0.0204136	4.17e-08	NA	NA	ancient	ANA	0.4585	0-529	-0.0019151	0.338264	FALSE	TRUE	0.00156097	0.000144502	increasing_risk	falling_protective_allele
243	6:32245827:C:T	6	32245827	rs3115553	C	T	T	C	T	0.111602	0.0204034	4.506e-08	NA	NA	ancient	ANA	0.4894	0-529	-0.0020127	0.322495	FALSE	TRUE	0.0015563	0.000157503	increasing_risk	falling_protective_allele
244	6:32265528:C:T	6	32265528	rs17422797	C	T	C	T	T	0.200404	0.0329423	1.176e-09	NA	NA	ancient	ANA	19.6372	0-529	0.0328721	3.68238e-10	TRUE	FALSE	0.00279464	0.000425021	increasing_risk	rising_risk_allele
245	6:32266506:G:A	6	32266506	rs6906662	G	A	G	A	G	-0.311155	0.0364394	1.354e-17	NA	NA	ancient	ANA	0.0054	0-529	0.0011123	0.91723	FALSE	TRUE	0.00433907	-0.000832246	decreasing_risk	rising_protective_allele
246	6:32299822:G:A	6	32299822	rs1003878	G	A	G	A	G	-0.152918	0.0208876	2.461e-13	NA	NA	ancient	ANA	9.1689	0-529	0.0100206	1.85e-05	TRUE	TRUE	0.00213245	-0.000810223	decreasing_risk	rising_protective_allele
247	6:32317635:G:A	6	32317635	rs2076537	G	A	G	A	G	-0.192614	0.0176559	1.04e-27	NA	NA	ancient	ANA	16.0586	0-529	0.0108506	1.45147e-08	TRUE	TRUE	0.00268601	-0.00174723	decreasing_risk	rising_protective_allele
248	6:32322393:C:T	6	32322393	rs1265759	C	T	C	T	C	-0.427422	0.0167493	1.22e-143	NA	NA	ancient	ANA	9.3158	0-529	-0.0117568	1.5857e-05	TRUE	TRUE	0.00596042	0.00207492	increasing_risk	falling_protective_allele
249	6:32323529:A:G	6	32323529	rs1265758	A	G	A	G	A	-0.422978	0.0167883	4.562e-140	NA	NA	ancient	ANA	7.4948	0-529	-0.0096299	0.000108105	TRUE	TRUE	0.00589844	0.00191117	increasing_risk	falling_protective_allele
250	6:32336187:T:C	6	32336187	rs3129934	T	C	C	T	T	-0.834907	0.0222417	2.22507e-291	TSBP1, TSBP1-AS1	multiple sclerosis (PMID: 18941528, 22457343)	ancient	ANA	0.2876	0-529	0.0112901	0.4482	FALSE	FALSE	0.0116428	0.000128935	increasing_risk	rising_risk_allele
251	6:32337686:A:G	6	32337686	rs3129941	A	G	G	A	A	-0.668291	0.0185884	4.696e-283	NA	NA	ancient	ANA	13.8463	0-529	0.0418565	1.42206e-07	TRUE	FALSE	0.00931934	0.000788736	increasing_risk	rising_risk_allele
252	6:32348145:A:G	6	32348145	rs2395157	A	G	A	G	A	-0.313479	0.0196742	3.712e-57	NA	NA	ancient	ANA	0.2875	0-529	-0.0035537	0.448279	FALSE	TRUE	0.00437147	-0.000296697	decreasing_risk	falling_protective_allele
253	6:32354428:A:G	6	32354428	rs4424066	A	G	G	A	A	-0.333237	0.0171137	1.899e-84	TSBP1-AS1	BMI-adjusted waist-hip ratio (PMID: 26426971)	ancient	ANA	6.2794	0-529	-0.0073106	0.000394345	FALSE	FALSE	0.00464701	-0.00172817	decreasing_risk	falling_risk_allele
254	6:32357715:C:T	6	32357715	rs12529049	C	T	C	T	T	0.171857	0.0244519	2.09e-12	NA	NA	ancient	ANA	3.4973	0-529	0.0067275	0.0081756	FALSE	FALSE	0.00239654	0.00071463	increasing_risk	rising_risk_allele
255	6:32361111:C:T	6	32361111	rs3817973	C	T	T	C	T	0.334354	0.017122	6.372e-85	NA	NA	ancient	ANA	12.2025	0-529	-0.0110244	7.80658e-07	TRUE	TRUE	0.00466258	0.0024581	increasing_risk	falling_protective_allele
256	6:32363816:T:C	6	32363816	rs2076530	T	C	C	T	C	0.337152	0.0169976	1.478e-87	BTNL2, TSBP1-AS1	Sarcoidosis (PMID: 22936702)	ancient	ANA	5.93	0-529	-0.0081435	0.000573525	FALSE	TRUE	0.0047016	0.00182251	increasing_risk	falling_protective_allele
257	6:32373698:G:T	6	32373698	rs3806156	G	T	G	T	T	0.2567	0.0179465	2.077e-46	BTNL2, TSBP1-AS1	Vitiligo (PMID: 20410501)	ancient	ANA	0.5003	0-529	-0.003163	0.317165	FALSE	FALSE	0.00357969	-0.00046149	decreasing_risk	falling_risk_allele
258	6:32380208:A:G	6	32380208	rs3129963	A	G	A	G	A	-0.132732	0.0225683	4.07e-09	NA	NA	ancient	ANA	4.7798	0-529	0.0089736	0.00198906	FALSE	TRUE	0.00185095	-0.000591693	decreasing_risk	rising_protective_allele
259	6:32380262:A:G	6	32380262	rs6932542	A	G	G	A	A	-0.371495	0.0167798	1.319e-108	NA	NA	ancient	ANA	1.3868	0-529	-0.0038682	0.0958304	FALSE	FALSE	0.0051805	-0.000945001	decreasing_risk	falling_risk_allele
260	6:32383108:A:G	6	32383108	rs9268528	A	G	A	G	A	-0.377899	0.0178549	2.008e-99	NA	NA	ancient	ANA	1.5558	0-529	-0.0047744	0.0777366	FALSE	TRUE	0.00526981	0.00159106	increasing_risk	falling_protective_allele
261	6:32383223:T:C	6	32383223	rs9268530	T	C	T	C	C	0.161343	0.0230571	2.605e-12	NA	NA	ancient	ANA	0.0978	0-529	0.003163	0.658296	FALSE	FALSE	0.00224994	0.000140991	increasing_risk	rising_risk_allele
262	6:32384721:A:G	6	32384721	rs9268542	A	G	A	G	A	-0.384781	0.0177864	8.704e-104	NA	NA	ancient	ANA	5.9132	0-529	-0.0085341	0.000583968	FALSE	TRUE	0.00536578	0.00199188	increasing_risk	falling_protective_allele
263	6:32387780:G:T	6	32387780	rs2395162	G	T	G	T	T	0.156888	0.0230189	9.387e-12	NA	NA	ancient	ANA	3.4547	0-529	-0.0068467	0.00857438	FALSE	FALSE	0.0021878	-0.000700701	decreasing_risk	falling_risk_allele
264	6:32387809:T:C	6	32387809	rs2395163	T	C	T	C	C	0.29935	0.0217743	5.247e-43	TSBP1-AS1 - HLA-DRA	BMI-adjusted waist circumference (PMID: 34021172); Parkinson disease (PMID: 22451204)	ancient	ANA	4.8341	0-529	0.0121474	0.00187485	FALSE	FALSE	0.00417444	0.00080067	increasing_risk	rising_risk_allele
265	6:32389648:A:G	6	32389648	rs3135363	A	G	G	A	A	-0.236862	0.0189865	1.018e-35	TSBP1-AS1 - HLA-DRA	BMI-adjusted waist-hip ratio (PMID: 34021172, 34021172); hepatitis C induced liver cirrhosis (PMID: 23321320); response to vaccine (PMID: 21764829)	ancient	ANA	8.3134	0-529	0.0086534	4.55035e-05	TRUE	FALSE	0.00330305	0.00161236	increasing_risk	rising_risk_allele
266	6:32404859:A:G	6	32404859	rs2395173	A	G	G	A	A	-0.539413	0.0171187	6.313e-218	NA	NA	ancient	ANA	0.0925	0-529	-0.0011338	0.667111	FALSE	FALSE	0.00752213	0.000874288	increasing_risk	falling_risk_allele
267	6:32404878:T:G	6	32404878	rs2395174	T	G	T	G	G	0.244878	0.01914	1.77e-37	NA	NA	ancient	ANA	1.4549	0-529	0.0046767	0.0880428	FALSE	FALSE	0.00341483	0.000725371	increasing_risk	rising_risk_allele
268	6:32411646:T:G	6	32411646	rs7192	T	G	G	T	T	-0.522715	0.0168275	7.601e-212	HLA-DRA	Henoch-Schoenlein purpura (PMID: 33591409)	ancient	ANA	1.3377	0-529	-0.0033799	0.10191	FALSE	FALSE	0.00728927	-0.00147285	decreasing_risk	falling_risk_allele
269	6:32427789:T:C	6	32427789	rs9268832	T	C	T	C	T	-0.528508	0.0167894	1.703e-217	HLA-DRB9	Henoch-Schoenlein purpura (PMID: 33591409)	ancient	ANA	5.2411	0-529	0.0083388	0.0012053	FALSE	TRUE	0.00737007	-0.00328838	decreasing_risk	rising_protective_allele
270	6:32663564:A:G	6	32663564	rs5000634	A	G	A	G	A	-0.279978	0.0178447	1.778e-55	NA	NA	ancient	ANA	4.6275	0-529	-0.0066758	0.00234853	FALSE	TRUE	0.00390431	0.0015083	increasing_risk	falling_protective_allele
271	6:32663851:C:T	6	32663851	rs6457617	C	T	C	T	T	0.359966	0.0169739	8.232e-100	HLA-DQB1 - MTCO3P1	Graves disease (PMID: 21841780, 31050781); IgG index (PMID: 25616667); Thyrotoxic periodic paralysis (PMID: 31050781); rheumatoid arthritis (PMID: 18668548, 17554300); systemic scleroderma (PMID: 20383147, 21750679)	ancient	ANA	9.6897	0-529	-0.0097304	1.07157e-05	TRUE	FALSE	0.00501974	-0.00248886	decreasing_risk	falling_risk_allele
272	6:32671248:G:A	6	32671248	rs1794275	G	A	G	A	G	-0.231806	0.0227114	1.853e-24	HLA-DQB1 - MTCO3P1	IGA glomerulonephritis (PMID: 22197929)	ancient	ANA	5.6952	0-529	0.0085557	0.000738246	FALSE	TRUE	0.00323254	-0.00106526	decreasing_risk	rising_protective_allele
273	6:32680928:T:G	6	32680928	rs7765379	T	G	T	G	G	0.276149	0.0280098	6.267e-23	MTCO3P1 - HLA-DQB3	Crohn's disease (PMID: 23266558); rheumatoid arthritis (PMID: 21452313); typhoid fever (PMID: 25383971)	ancient	ANA	2.7094	0-529	-0.0089248	0.019921	FALSE	FALSE	0.0038509	-0.00148066	decreasing_risk	falling_risk_allele
274	6:32681355:T:C	6	32681355	rs9275595	T	C	T	C	C	0.190918	0.0208323	4.975e-20	NA	NA	ancient	ANA	1.6327	0-529	0.0051377	0.0707558	FALSE	FALSE	0.00266236	0.000578549	increasing_risk	rising_risk_allele
275	6:32685685:G:A	6	32685685	rs3104398	G	A	G	A	G	-0.205549	0.0286512	7.274e-13	NA	NA	ancient	ANA	4.8182	0-529	0.0153701	0.00190759	FALSE	TRUE	0.00286639	-0.000549782	decreasing_risk	rising_protective_allele
276	6:32704523:G:A	6	32704523	rs9276310	G	A	G	A	G	-0.222519	0.0262471	2.294e-17	NA	NA	ancient	ANA	2.8703	0-529	0.0068956	0.0165771	FALSE	TRUE	0.00310303	-0.000872036	decreasing_risk	rising_protective_allele
277	6:32745043:T:C	6	32745043	rs9276644	T	C	T	C	C	0.189951	0.0179144	2.878e-26	NA	NA	ancient	ANA	2.9005	0-529	-0.0052354	0.0160171	FALSE	FALSE	0.00264887	-0.000743829	decreasing_risk	falling_risk_allele
278	6:32752139:G:A	6	32752139	rs719654	G	A	G	A	G	-0.220647	0.0206948	1.534e-26	NA	NA	ancient	ANA	0.5408	0-529	-0.0053115	0.29834	FALSE	TRUE	0.00307693	-0.000134779	decreasing_risk	falling_protective_allele
279	6:32757297:C:T	6	32757297	rs9276711	C	T	C	T	T	0.197476	0.017858	2.003e-28	NA	NA	ancient	ANA	5.0802	0-529	-0.0076552	0.00143489	FALSE	FALSE	0.00275381	-0.0010996	decreasing_risk	falling_risk_allele
280	6:32759448:G:A	6	32759448	rs3948793	G	A	G	A	G	-0.196258	0.0178825	5.048e-28	NA	NA	ancient	ANA	0.0502	0-529	0.0014052	0.75135	FALSE	TRUE	0.00273683	-0.000172987	decreasing_risk	rising_protective_allele
281	6:32763110:C:T	6	32763110	rs2621377	C	T	C	T	C	-0.260593	0.0171007	1.956e-52	NA	NA	ancient	ANA	0.2752	0-529	-0.0013292	0.458154	FALSE	TRUE	0.00363398	0.000229694	increasing_risk	falling_protective_allele
282	6:32765130:T:C	6	32765130	rs2621373	T	C	T	C	C	0.175545	0.0183191	9.461e-22	NA	NA	ancient	ANA	0.5627	0-529	-0.003163	0.288759	FALSE	FALSE	0.00244797	-0.000298193	decreasing_risk	falling_risk_allele
283	6:32765182:G:A	6	32765182	rs7767167	G	A	A	G	G	-0.763	0.0225794	2.604e-250	NA	NA	ancient	ANA	0.0789	0-529	0.1	0.69119	FALSE	FALSE	0.0106401	1.06443e-05	increasing_risk	rising_risk_allele
284	6:32765268:T:C	6	32765268	rs6912002	T	C	C	T	C	0.12579	0.0178652	1.908e-12	NA	NA	ancient	ANA	1.3789	0-529	0.0036241	0.0967812	FALSE	TRUE	0.00175415	-0.000337901	decreasing_risk	rising_protective_allele
285	6:32765451:C:T	6	32765451	rs1383261	C	T	T	C	T	0.12511	0.0178982	2.747e-12	NA	NA	ancient	ANA	1.8757	0-529	0.00421	0.0527633	FALSE	TRUE	0.00174466	-0.000409618	decreasing_risk	rising_protective_allele
286	6:32766854:G:A	6	32766854	rs9276734	G	A	G	A	G	-0.124883	0.0178719	2.795e-12	NA	NA	ancient	ANA	1.7402	0-529	-0.0040147	0.0620997	FALSE	TRUE	0.0017415	0.000353807	increasing_risk	falling_protective_allele
287	6:32769663:T:C	6	32769663	rs2219893	T	C	C	T	C	0.162754	0.0181628	3.221e-19	NA	NA	ancient	ANA	0.0216	0-529	0.0002061	0.835349	FALSE	TRUE	0.00226961	-2.28914e-05	decreasing_risk	rising_protective_allele
[truncated: 1,065 more rows]

## Sheet: ST9
CLUES results for LD-pruned SNPs for RA
[truncated: 766 more rows]

## Sheet: ST10
CLUES results for all SNPs associated with RA
[truncated: 51,631 more rows]

[truncated: 4 more sheets: ST11, ST12, ST13, ST14]
